# Supplementary material for: Comparative genome analysis of Pediococcus damnosus LMG 28219, a strain well-adapted to the beer environment
Source: BMC Genomics. 2015 Apr 3;16(1):267. doi: 10.1186/s12864-015-1438-z (PMC4394401; doi:10.1186/s12864-015-1438-z)
Supplement: Additional file 1: — Overview of the GC content and the length of the contigs of the draft genome of Pediococcus damnosus LMG 28219. no.: number, bp: base pair. [file 12864_2015_1438_MOESM1_ESM.txt]

contig no.	GC-content	length (bp)
1	41.83%	502
2	35.96%	29429
3	35.66%	3738
4	39.18%	17052
5	34.15%	9243
6	37.64%	16203
7	39.31%	53329
8	36.84%	11309
9	41.49%	1569
10	39.66%	24545
11	37.39%	27167
12	37.00%	5940
13	44.28%	1154
14	41.30%	6274
15	43.70%	1906
16	49.05%	1790
17	36.98%	15880
18	42.10%	14520
19	37.06%	39520
20	37.61%	15298
21	38.42%	10835
22	39.32%	5570
23	37.66%	28945
24	35.63%	10409
25	37.24%	1450
26	37.53%	22807
27	39.68%	41367
28	38.52%	3580
29	37.66%	112846
30	37.97%	23931
31	36.80%	8354
32	36.98%	67552
33	39.12%	1337
34	37.68%	6696
35	39.11%	42230
36	47.74%	1906
37	44.61%	1242
38	41.52%	9357
39	38.53%	1547
40	37.76%	1213
41	36.10%	2906
42	39.01%	905
43	36.94%	25254
44	46.78%	6624
45	37.45%	23239
46	39.37%	68863
47	40.25%	20521
48	36.41%	11759
49	37.67%	36252
50	37.34%	31306
51	37.11%	16670
52	39.53%	55967
53	38.50%	59279
54	38.44%	23452
55	36.90%	18764
56	38.94%	35768
57	48.97%	3286
58	36.80%	22440
59	36.99%	22335
60	40.23%	17760
61	37.60%	8570
62	39.12%	25631
63	38.10%	1614
64	36.64%	52573
65	38.67%	22379
66	37.62%	30560
67	38.29%	1319
68	38.15%	53951
69	36.79%	15596
70	44.45%	1982
71	37.03%	18224
72	36.32%	18506
73	38.73%	7361
74	38.62%	35374
75	45.65%	5490
76	38.60%	10142
77	39.44%	21192
78	44.06%	6518
79	42.35%	6140
80	37.70%	29394
81	39.17%	43485
82	38.44%	13240
83	38.08%	17031
84	39.63%	10334
85	37.86%	14162
86	41.89%	2134
87	36.99%	2933
88	41.39%	720
89	33.63%	5376
90	38.38%	7835
91	40.83%	5787
92	43.40%	735
93	43.89%	565
94	46.11%	1028
95	37.95%	1149
96	35.55%	7300
97	41.72%	20292
98	39.53%	9354
99	37.68%	9719
100	34.96%	1533
101	37.85%	21944
102	40.15%	24659
103	37.56%	13572
104	37.97%	31232
105	38.67%	2801
106	40.88%	2275
107	36.22%	7228
108	44.34%	857
109	41.12%	642
110	39.39%	12345
111	40.97%	3937
112	36.98%	933
113	41.76%	771
114	38.19%	40025
115	39.38%	1097
116	39.03%	16480
117	37.61%	1550
118	39.27%	4077
119	38.40%	22575
120	37.74%	12548
121	38.45%	3555
122	32.87%	10225
123	38.10%	1756
124	37.86%	19366
125	42.39%	2958
126	37.48%	1174
127	34.09%	20107
128	39.60%	9231
129	37.49%	5865
130	38.24%	2691
131	39.49%	5242
132	38.02%	2967
133	43.34%	953
134	34.51%	6286
135	34.29%	630
136	37.48%	22993
137	36.68%	3539
138	38.83%	703
139	39.28%	6973
140	39.10%	4059
141	32.78%	6114
142	34.46%	711
143	34.61%	1598
144	37.44%	2094
145	41.14%	6624
146	34.62%	11446
147	38.32%	6765
148	38.77%	1251
149	33.61%	2565
150	39.22%	2675
151	40.74%	7364
152	39.43%	8752
153	36.07%	1594
154	34.98%	1921
155	35.21%	676
156	34.56%	2584
157	41.35%	1468
158	41.37%	556
159	30.99%	755
160	37.77%	5809
161	46.71%	1824
162	39.71%	1244
163	39.02%	3350
164	35.96%	2912
165	38.27%	2710
166	35.70%	2678
167	36.36%	1276
168	39.08%	16295
169	38.69%	4125
170	41.54%	5611
171	32.33%	532
172	30.56%	1705
173	39.62%	785
174	36.17%	1247
175	36.95%	609
176	49.68%	1872
177	43.89%	1399
178	38.88%	1003
179	45.93%	553
180	33.47%	983
181	41.15%	593
182	32.04%	774
183	34.59%	873
