# Supplementary material for: Comparative genome analysis of Pediococcus damnosus LMG 28219, a strain well-adapted to the beer environment
Source: BMC Genomics. 2015 Apr 3;16(1):267. doi: 10.1186/s12864-015-1438-z (PMC4394401; doi:10.1186/s12864-015-1438-z)
Supplement: Additional file 2: — Shared and unique orthologous proteins of Pediococcus damnosus LMG 28219, P. claussenii ATCC BAA-344 T , and P. pentosaceus ATCC 25745. clau: P. claussenii ATCC BAA-344T, ldam: P. damnosus LMG 28219, pent: P. pentosaceus ATCC 25745 Both the locus tag, protein ID and annotation of the CDSs are listed. [file 12864_2015_1438_MOESM2_ESM.xlsx]

## Sheet: shared
is0000	clau|AEV94415.1|PECL_87|bacterial extracellular solute-binding s, 5 Middle family protein	clau|AEV95932.1|PECL_1715|peptide ABC transporter, peptide-binding protein	clau|AEV95653.1|PECL_1429|oppA	pdam|AH70_02430|AH70_02430|peptide ABC transporter substrate-binding protein	pdam|AH70_03715|AH70_03715|peptide ABC transporter substrate-binding protein	pdam|AH70_03720|AH70_03720|peptide ABC transporter substrate-binding protein	pdam|AH70_03725|AH70_03725|peptide ABC transporter substrate-binding protein	pdam|AH70_07075|AH70_07075|peptide ABC transporter substrate-binding protein	pdam|AH70_01065|AH70_01065|peptide ABC transporter substrate-binding protein	pent|YP_805047|PEPE_1584|ABC-type oligopeptide transport system, periplasmic component	pent|YP_803934|PEPE_0396|ABC-type oligopeptide transport system, periplasmic component
is0001	clau|AEV95460.1|PECL_1227|clpE	clau|AEV95547.1|PECL_1315|clpC	clau|AEV95762.1|PECL_1544|AAA domain family protein	pdam|AH70_05025|AH70_05025|protein disaggregation chaperone	pdam|AH70_06205|AH70_06205|Clp protease ClpX	pdam|AH70_09260|AH70_09260|Clp protease ClpX	pent|YP_804136|PEPE_0607|ATP-binding subunit of Clp protease and DnaK/DnaJ chaperones	pent|YP_804474|PEPE_0976|ATP-binding subunit of Clp protease and DnaK/DnaJ chaperones	pent|YP_804906|PEPE_1427|ATP-binding subunit of Clp protease and DnaK/DnaJ chaperones	pent|YP_804593|PEPE_1096|ATP-binding subunit of Clp protease and DnaK/DnaJ chaperones
is0002	clau|AEV96110.1|PECL_1916|plasmid mobilization protein, mobA/MobL family (plasmid)	clau|AEV96124.1|PECL_1873|plasmid mobilization protein, mobA/MobL family (plasmid)	clau|AEV96156.1|PECL_1934|mobilization protein, MobA/MobL family (plasmid)	clau|AFD55023.1|PECL_2038|putative nickase (plasmid)	pdam|AH70_03040|AH70_03040|nickase	pdam|AH70_05620|AH70_05620|nickase	pdam|AH70_11090|AH70_11090|nickase	pdam|AH70_11270|AH70_11270|nickase
is0003	clau|AEV94465.1|PECL_141|pbg1	clau|AEV96016.1|PECL_1804|bgl	pdam|AH70_01170|AH70_01170|aryl-phospho-beta-D-glucosidase	pdam|AH70_04480|AH70_04480|aryl-phospho-beta-D-glucosidase	pdam|AH70_08070|AH70_08070|aryl-phospho-beta-D-glucosidase	pent|YP_803658|PEPE_0106|Beta-glucosidase/6-phospho-beta- glucosidase/beta-galactosidase	pent|YP_803822|PEPE_0283|Beta-glucosidase/6-phospho-beta- glucosidase/beta-galactosidase
is0004	clau|AEV96148.1|PECL_1896|site-specific recombinase, resolvase family (plasmid)	clau|AEV96190.2|PECL_1949|site-specific recombinase, resolvase family (plasmid)	pdam|AH70_00605|AH70_00605|Pin-related site-specific recombinase/DNA invertase	pdam|AH70_11200|AH70_11200|Pin-related site-specific recombinase/DNA invertase	pdam|AH70_03075|AH70_03075|Pin-related site-specific recombinase/DNA invertase	pdam|AH70_03865|AH70_03865|resolvase	pent|YP_805170|PEPE_1707|Site-specific recombinase, DNA invertase Pin related proteins
is0005	pdam|AH70_01040|AH70_01040|antitoxin HicB	pdam|AH70_02645|AH70_02645|hypothetical protein	pdam|AH70_10065|AH70_10065|hypothetical protein	pdam|AH70_02650|AH70_02650|antitoxin HicB	pdam|AH70_07425|AH70_07425|hypothetical protein	pdam|AH70_08475|AH70_08475|hypothetical protein	pdam|AH70_09300|AH70_09300|antitoxin HicB
is0006	clau|AEV94344.1|PECL_6|gyrB	clau|AEV95200.1|PECL_931|parE	pdam|AH70_04185|AH70_04185|hypothetical protein	pdam|AH70_05235|AH70_05235|gyrB	pent|YP_803558|PEPE_0005|DNA gyrase, B subunit	pent|YP_804457|PEPE_0959|DNA topoisomerase IV subunit B
is0007	clau|AEV94407.1|PECL_79|uvrD/REP helicase family protein	clau|AEV95586.1|PECL_1360|DNA helicase	pdam|AH70_00840|AH70_00840|ATP-dependent DNA helicase	pdam|AH70_08055|AH70_08055|ATP-dependent DNA helicase	pent|YP_803794|PEPE_0255|Superfamily I DNA and RNA helicase	pent|YP_803942|PEPE_0404|Superfamily I DNA and RNA helicase
is0008	clau|AEV94515.1|PECL_192|acetyltransferase family protein	clau|AEV95780.1|PECL_1562|Acetyltransferase, GNAT family	clau|AEV96066.1|PECL_1854|hypothetical protein	pdam|AH70_01320|AH70_01320|acetyltransferase	pent|YP_803931|PEPE_0393|Acetyltransferase, including N-acetylase of ribosomal protein	pdam|AH70_06130|AH70_06130|hypothetical protein
is0009	clau|AEV95463.1|PECL_1230|type I phosphodiesterase / nucleotide pyrophosphatase family protein	clau|AEV95699.1|PECL_1475|sulfatase family protein	pdam|AH70_00670|AH70_00670|alkaline phosphatase	pdam|AH70_09265|AH70_09265|glycerol phosphate lipoteichoic acid synthase	pent|YP_803905|PEPE_0367|Phosphoglycerol transferase related protein, alkaline phosphatase superfamily	pent|YP_804133|PEPE_0604|Phosphoglycerol transferase related protein, alkaline phosphatase superfamily
is0010	pdam|AH70_01495|AH70_01495|amidohydrolase	pdam|AH70_08760|AH70_08760|amidohydrolase	pdam|AH70_06900|AH70_06900|amidohydrolase	pdam|AH70_05735|AH70_05735|amidohydrolase	pdam|AH70_02020|AH70_02020|amidohydrolase	pdam|AH70_10145|AH70_10145|amidohydrolase
is0011	clau|AEV94632.1|PECL_320|calcium-translocating P-type ATPase, PMCA-type	pdam|AH70_01940|AH70_01940|metal ABC transporter ATPase	pdam|AH70_10475|AH70_10475|ATPase	pent|YP_804995|PEPE_1523|Cation transport ATPase	clau|AEV95979.1|PECL_1766|HAD ATPase, P-type, IC family protein	pent|YP_805114|PEPE_1651|Cation transport ATPase
is0012	clau|AEV94821.1|PECL_520|secA	clau|AEV94913.1|PECL_617|secA	pent|YP_803615|PEPE_0062|Preprotein translocase subunit SecA (ATPase, RNA helicase)	pent|YP_803966|PEPE_0428|Preprotein translocase subunit SecA (ATPase, RNA helicase)	pdam|AH70_09875|AH70_09875|preprotein translocase subunit SecA
is0013	clau|AEV96109.1|PECL_1915|hypothetical protein (plasmid)	clau|AEV96157.1|PECL_1933|hypothetical protein (plasmid)	clau|AEV96123.1|PECL_1872|hypothetical protein (plasmid)	clau|AFD55024.1|PECL_2039|hypothetical protein (plasmid)	pdam|AH70_03620|AH70_03620|hypothetical protein
is0014	pdam|AH70_02400|AH70_02400|Uric acid permease PucJ	pdam|AH70_04355|AH70_04355|Uric acid permease PucJ	clau|AEV96063.1|PECL_1851|pbuX	pent|YP_804927|PEPE_1454|Xanthine/uracil permease	pent|YP_805296|PEPE_1835|Xanthine/uracil permease
is0015	pdam|AH70_03055|AH70_03055|oligo-1,6-glucosidase	pdam|AH70_07765|AH70_07765|glucan 1,6-alpha-glucosidase	pdam|AH70_07795|AH70_07795|alpha-glucosidase	clau|AEV94710.1|PECL_405|malL	pent|YP_804054|PEPE_0521|oligo-1,6-glucosidase
is0016	pdam|AH70_08370|AH70_08370|peptidase C69	pdam|AH70_09835|AH70_09835|peptidase C69	pent|YP_803719|PEPE_0170|Dipeptidase	pent|YP_805210|PEPE_1747|Dipeptidase	clau|AEV96005.1|PECL_1792|peptidase C69 family protein
is0017	pent|YP_803703|PEPE_0154|AraC-like transcriptional regulator (HTH and ligand binding domain)	pent|YP_804555|PEPE_1057|AraC-like transcriptional regulator (HTH and ligand binding domain)	pent|YP_804045|PEPE_0511|AraC-like transcriptional regulator (HTH and ligand binding domain)	pent|YP_804079|PEPE_0549|AraC-like transcriptional regulator (HTH and ligand binding domain)	pent|YP_805062|PEPE_1599|AraC-type DNA-binding transcriptional regulator
is0018	clau|AEV94860.1|PECL_561|amino acid permease family protein	pdam|AH70_07675|AH70_07675|amino acid permease	clau|AEV95588.1|PECL_1362|amino acid transporter	pdam|AH70_01525|AH70_01525|amino acid permease	pent|YP_803940|PEPE_0402|Amino acid transporter
is0019	clau|AEV94602.1|PECL_291|mco	clau|AEV96113.1|PECL_1921|putative multicopper oxidase (plasmid)	pdam|AH70_01240|AH70_01240|multicopper oxidase	pent|YP_804037|PEPE_0502|Putative multicopper oxidase
is0020	clau|AEV94627.1|PECL_315|agrC	clau|AEV94669.1|PECL_361|accessory gene regulator C	pdam|AH70_04530|AH70_04530|hypothetical protein	pent|YP_803636|PEPE_0083|Predicted signal transduction protein with a C-terminal ATPase domain
is0021	clau|AEV94628.1|PECL_316|agrA	clau|AEV95664.1|PECL_1440|lytTr DNA-binding domain protein	pdam|AH70_04535|AH70_04535|transcriptional regulator	pent|YP_803637|PEPE_0084|Response regulator of the LytR/AlgR family
is0022	clau|AEV94795.1|PECL_493|transposase	clau|AFD55028.1|PECL_2043|transposase (plasmid)	pdam|AH70_01045|AH70_01045|transposase	pdam|AH70_03875|AH70_03875|transposase
is0023	clau|AEV95797.1|PECL_1579|copper-translocating P-type ATPase	clau|AEV96182.1|PECL_2001|copper-exportin P-type ATPase (plasmid)	pdam|AH70_08980|AH70_08980|ATPase	pent|YP_805108|PEPE_1645|Cation transport ATPase
is0024	clau|AEV95888.1|PECL_1671|PTS system, trehalose-specific IIABC component	clau|AEV95889.1|PECL_1672|treB	pent|YP_805266|PEPE_1804|Beta-glucoside-specific PTS system IIABC component	pdam|AH70_04700|AH70_04700|PTS beta-glucoside transporter subunit IIABC
is0025	clau|AEV96083.1|PECL_1972|repA (plasmid)	clau|AEV96093.1|PECL_1982|plasmid replication protein (plasmid)	clau|AEV96188.1|PECL_1994|plasmid replication initiation protein (plasmid)	pdam|AH70_10315|AH70_10315|plasmid replication initiation protein
is0026	clau|AEV96119.1|PECL_1867|repA (plasmid)	clau|AEV96162.1|PECL_1928|recA (plasmid)	pdam|AH70_03600|AH70_03600|plasmid replication initiation protein	pdam|AH70_00575|AH70_00575|plasmid replication initiation protein
is0027	pdam|AH70_00820|AH70_00820|resolvase	pdam|AH70_01285|AH70_01285|resolvase	clau|AEV96115.1|PECL_1923|site-specific recombinase, resolvase family (plasmid)	pent|YP_804032|PEPE_0497|Site-specific recombinase, DNA invertase Pin related proteins
is0028	pdam|AH70_01030|AH70_01030|MarR family transcriptional regulator	pdam|AH70_02720|AH70_02720|MarR family transcriptional regulator	clau|AEV94534.1|PECL_211|iron dependent repressor, N-terminal DNA binding domain protein	pent|YP_805122|PEPE_1659|Transcriptional regulator
is0029	pdam|AH70_01035|AH70_01035|multidrug ABC transporter permease	pdam|AH70_02075|AH70_02075|multidrug ABC transporter permease	clau|AEV96194.1|PECL_1953|horA (plasmid)	pent|YP_805121|PEPE_1658|ABC-type multidrug transport system, ATPase and permease component
is0030	pdam|AH70_08835|AH70_08835|hypothetical protein	pdam|AH70_10820|AH70_10820|hypothetical protein	pdam|AH70_03360|AH70_03360|mannosyl-glycoprotein endo-beta-N-acetylglucosamidase	pdam|AH70_06115|AH70_06115|N-acetylmuramoyl-L-alanine amidase
is0031	pdam|AH70_01120|AH70_01120|hypothetical protein	pdam|AH70_05655|AH70_05655|hypothetical protein	pdam|AH70_02515|AH70_02515|hypothetical protein	pdam|AH70_10990|AH70_10990|hypothetical protein
is0032	pdam|AH70_01270|AH70_01270|ATPase	pdam|AH70_02155|AH70_02155|ATPase	pdam|AH70_03595|AH70_03595|ATPase	clau|AEV96118.1|PECL_1927|chromosome partitioning ATPase (plasmid)
is0033	pdam|AH70_01335|AH70_01335|PTS N-acetylglucosamine transporter subunit IIABC	pdam|AH70_06980|AH70_06980|PTS N-acetylglucosamine transporter subunit IIABC	clau|AEV95990.1|PECL_1777|nagE	pent|YP_805277|PEPE_1816|N-acetylglucosamine and glucose PTS, EIICBA
is0034	pdam|AH70_01420|AH70_01420|transposase	pdam|AH70_01835|AH70_01835|hypothetical protein	pdam|AH70_03395|AH70_03395|transposase	clau|AEV96185.1|PECL_1998|transposase (plasmid)
is0035	pdam|AH70_01660|AH70_01660|hypothetical protein	pdam|AH70_01665|AH70_01665|antibiotic resistance protein VanZ	clau|AEV95481.1|PECL_1249|vanZ like family protein	pent|YP_804113|PEPE_0583|Glycopeptide antibiotics resistance protein
is0036	pdam|AH70_01810|AH70_01810|UDP-galactopyranose mutase	pdam|AH70_03840|AH70_03840|UDP-galactopyranose mutase	clau|AEV95485.1|PECL_1253|glf	pent|YP_804104|PEPE_0574|UDP-galactopyranose mutase
is0037	pdam|AH70_01850|AH70_01850|integrase	pdam|AH70_03095|AH70_03095|transposase	clau|AEV96173.1|PECL_1938|transposase (plasmid)	pent|YP_804033|PEPE_0498|Transposase, IS30 family
is0038	pdam|AH70_02050|AH70_02050|multidrug MFS transporter	pdam|AH70_06475|AH70_06475|MFS transporter	pdam|AH70_11060|AH70_11060|MFS transporter permease	pent|YP_803954|PEPE_0416|permease of the major facilitator superfamily
is0039	pdam|AH70_02480|AH70_02480|ABC transporter ATP-binding protein	pdam|AH70_08740|AH70_08740|ABC transporter ATP-binding protein	clau|AEV96170.1|PECL_1941|ABC transporter, ATP-binding protein (plasmid)	pent|YP_805144|PEPE_1681|ABC-type multidrug transport system, ATPase component
is0040	pdam|AH70_02670|AH70_02670|elongation factor 4	pdam|AH70_10425|AH70_10425|GTP-binding protein LepA	clau|AEV95240.1|PECL_971|lepA	pent|YP_804410|PEPE_0910|Membrane GTPase LepA
is0041	pdam|AH70_04015|AH70_04015|DNA-entry nuclease	pdam|AH70_06460|AH70_06460|2-hydroxyacid dehydrogenase	clau|AEV95437.1|PECL_1175|DNA/RNA non-specific endonuclease family protein	pent|YP_804167|PEPE_0663|DNA-entry nuclease
is0042	pdam|AH70_05435|AH70_05435|NADH-flavin reductase	pdam|AH70_07100|AH70_07100|NADH-flavin reductase	clau|AEV94712.1|PECL_407|dihydrodipicolinate reductase, family protein	pent|YP_803867|PEPE_0329|Putative NADH-flavin reductase
is0043	pdam|AH70_06240|AH70_06240|isochorismatase	pdam|AH70_11190|AH70_11190|isochorismatase	clau|AEV96052.1|PECL_1841|isochorismatase family protein	pent|YP_804728|PEPE_1245|Amidase
is0044	pdam|AH70_06530|AH70_06530|oxidoreductase	pdam|AH70_10445|AH70_10445|oxidoreductase	clau|AEV94387.1|PECL_52|short chain dehydrogenase family protein	pent|YP_803603|PEPE_0050|Short-chain alcohol dehydrogenase of unknown specificity
is0045	pdam|AH70_06575|AH70_06575|hypothetical protein	pdam|AH70_10765|AH70_10765|hypothetical protein	pdam|AH70_06865|AH70_06865|hypothetical protein	pdam|AH70_06580|AH70_06580|hypothetical protein
is0046	pdam|AH70_07095|AH70_07095|TetR family transcriptional regulator	pdam|AH70_08780|AH70_08780|hypothetical protein	pdam|AH70_10125|AH70_10125|TetR family transcriptional regulator	clau|AEV96025.1|PECL_1813|Transcriptional regulator, TetR family
is0047	pdam|AH70_07210|AH70_07210|transcriptional regulator	pdam|AH70_10440|AH70_10440|transcriptional regulator	pdam|AH70_07245|AH70_07245|transcriptional regulator	clau|AEV95904.1|PECL_1687|Transcriptional regulator, MerR family
is0048	pdam|AH70_07235|AH70_07235|succinate-semialdehyde dehydrogenase	pdam|AH70_09690|AH70_09690|succinate-semialdehyde dehydrogenase	clau|AEV94930.1|PECL_637|aldehyde dehydrogenase family protein	pent|YP_805282|PEPE_1821|NAD-dependent aldehyde dehydrogenase
is0049	pdam|AH70_07775|AH70_07775|maltose phosphorylase	pdam|AH70_10230|AH70_10230|maltose phosphorylase	clau|AEV95913.1|PECL_1696|hydrolase	pent|YP_804465|PEPE_0967|maltosephosphorylase
is0050	pdam|AH70_08310|AH70_08310|excinuclease ABC subunit A	pdam|AH70_11215|AH70_11215|excinuclease ABC subunit A	clau|AEV96199.1|PECL_1961|DNA-repair protein (SOS response UmuC-like protein) (plasmid)	pent|YP_804726|PEPE_1243|Nucleotidyltransferase/DNA polymerase for DNA repair
is0051	pdam|AH70_09460|AH70_09460|terminase	pdam|AH70_10290|AH70_10290|terminase	clau|AEV94894.1|PECL_596|phage terminase, small subunit, P27 family	pent|YP_804504|PEPE_1006|Phage terminase, small subunit
is0052	pdam|AH70_10005|AH70_10005|UDP-N-acetylglucosamine 2-epimerase	pdam|AH70_10995|AH70_10995|UDP-N-acetylglucosamine 2-epimerase	clau|AEV95471.1|PECL_1238|UDP-N-acetylglucosamine 2-epimerase	pent|YP_804126|PEPE_0597|UDP-N-acetylglucosamine 2-epimerase
is0053	pent|YP_803729|PEPE_0183|Transcriptional regulator/sugar kinase	pent|YP_805064|PEPE_1601|Transcriptional regulator/sugar kinase	clau|AEV96015.1|PECL_1803|bglK	pdam|AH70_04485|AH70_04485|transcriptional regulator
is0054	pent|YP_803842|PEPE_0303|Xanthine/uracil/vitamin C permease	pent|YP_803919|PEPE_0381|Xanthine/uracil/vitamin C permease	clau|AEV94745.1|PECL_442|permease family protein	pdam|AH70_07525|AH70_07525|guanine permease
is0055	pent|YP_803850|PEPE_0311|Predicted hydrolase of the HAD superfamily	pent|YP_805265|PEPE_1803|Predicted hydrolase of the HAD superfamily	clau|AEV94498.1|PECL_174|HAD hydrolase, IIB family protein	pdam|AH70_07445|AH70_07445|HAD family hydrolase
is0056	pent|YP_803953|PEPE_0415|hypothetical protein	pent|YP_805169|PEPE_1706|hypothetical protein	clau|AEV94766.1|PECL_464|hypothetical protein	pdam|AH70_07355|AH70_07355|hypothetical protein
is0057	pent|YP_804144|PEPE_0639|Pyruvate oxidase or other thiamine pyrophosphate-requiring enzyme	pent|YP_804735|PEPE_1252|Pyruvate oxidase or other thiamine pyrophosphate-requiring enzyme	clau|AEV95025.1|PECL_734|spxB	pdam|AH70_05545|AH70_05545|pyruvate oxidase
is0058	pent|YP_804251|PEPE_0748|Transcriptional regulator, xre family	pent|YP_804532|PEPE_1034|Transcriptional regulator, xre family	clau|AEV95150.1|PECL_878|Prophage Lp1 protein 8	pdam|AH70_09565|AH70_09565|XRE family transcriptional regulator
is0059	pent|YP_804280|PEPE_0777|hypothetical protein	pent|YP_804506|PEPE_1008|hypothetical protein	clau|AEV94889.1|PECL_591|phage transcriptional regulator, ArpU family protein	pdam|AH70_09485|AH70_09485|transcriptional regulator
is0060	pent|YP_804402|PEPE_0901|Predicted membrane protein	pent|YP_805227|PEPE_1764|Predicted membrane protein	clau|AEV94555.1|PECL_232|queT transporter family protein	pdam|AH70_07970|AH70_07970|membrane protein
is0061	clau|AEV94358.1|PECL_20|EAL domain (signal transduction regulation) protein	pdam|AH70_10660|AH70_10660|diguanylate cyclase	pent|YP_803588|PEPE_0035|C-di-GMP-specific phosphodiesterase	pent|YP_805105|PEPE_1642|C-di-GMP-specific phosphodiesterase
is0062	clau|AEV94359.1|PECL_21|nox	pdam|AH70_05550|AH70_05550|pyridine nucleotide-disulfide oxidoreductase	pent|YP_805104|PEPE_1641|Uncharacterized NAD(FAD)-dependent dehydrogenase	pent|YP_803824|PEPE_0285|Uncharacterized NAD(FAD)-dependent dehydrogenase
is0063	clau|AEV94383.1|PECL_48|alpha/beta hydrolase superfamily protein	pent|YP_803653|PEPE_0101|alpha/beta hydrolase superfamily protein	clau|AEV96058.1|PECL_1846|Alpha/beta hydrolase superfamily protein	pdam|AH70_06960|AH70_06960|alpha/beta hydrolase
is0064	clau|AEV94389.1|PECL_54|transcriptional regulator, MarR family	pent|YP_804544|PEPE_1046|Transcriptional regulator	clau|AEV95765.1|PECL_1547|hypothetical protein	pdam|AH70_09650|AH70_09650|ArsR family transcriptional regulator
is0065	clau|AEV94392.1|PECL_57|major facilitator superfamily protein	pdam|AH70_09580|AH70_09580|MFS transporter	clau|AEV96114.1|PECL_1922|drug resistance MFS transporter, drug:H+ antiporter-2 (14 Spanner) (plasmid)	pent|YP_804038|PEPE_0503|permease of the major facilitator superfamily
is0066	clau|AEV94438.1|PECL_110|accB	pent|YP_804361|PEPE_0860|Biotin carboxyl carrier protein	clau|AEV94674.1|PECL_365|accB	pdam|AH70_10550|AH70_10550|acetyl-CoA carboxylase
is0067	clau|AEV94440.1|PECL_112|accC	pent|YP_804363|PEPE_0862|Biotin carboxylase	clau|AEV94675.1|PECL_366|accC	pdam|AH70_10555|AH70_10555|acetyl-CoA carboxylase
is0068	clau|AEV94441.1|PECL_113|accD	pent|YP_804364|PEPE_0863|Acetyl-CoA carboxylase beta subunit	clau|AEV94676.1|PECL_367|accD	pdam|AH70_10560|AH70_10560|acetyl-CoA carboxyl transferase
is0069	clau|AEV94442.1|PECL_114|accA	pent|YP_804365|PEPE_0864|Acetyl-CoA carboxylase alpha subunit	clau|AEV94677.1|PECL_368|accA	pdam|AH70_10565|AH70_10565|acetyl-CoA carboxylase
is0070	clau|AEV94484.1|PECL_160|ABC-type cation transporter, periplasmic component	pdam|AH70_04720|AH70_04720|metal ABC transporter substrate-binding protein	pent|YP_803828|PEPE_0289|ABC-type metal ion transport system, periplasmic component/surface adhesin	pent|YP_803639|PEPE_0086|ABC-type metal ion transport system, periplasmic component/surface adhesin
is0071	clau|AEV94512.1|PECL_189|H+ antiporter-2 family protein	pdam|AH70_06815|AH70_06815|multidrug transporter	pdam|AH70_06955|AH70_06955|multidrug transporter	pent|YP_805058|PEPE_1595|permease of the major facilitator superfamily
is0072	clau|AEV94561.1|PECL_238|VIT family protein	pdam|AH70_07395|AH70_07395|membrane protein	clau|AEV95958.1|PECL_1744|Putative uncharacterized protein, VIT family	pent|YP_803596|PEPE_0043|Uncharacterized membrane protein
is0073	clau|AEV94568.1|PECL_246|alpha/beta hydrolase fold family protein	pdam|AH70_03440|AH70_03440|alpha/beta hydrolase	clau|AEV95456.1|PECL_1223|alpha/beta hydrolase fold family protein	pent|YP_804140|PEPE_0611|Alpha/beta superfamily hydrolase
is0074	clau|AEV94647.1|PECL_336|Transcriptional regulator	pdam|AH70_06860|AH70_06860|HxlR family transcriptional regulator	pent|YP_803577|PEPE_0024|Predicted transcriptional regulator	pent|YP_804981|PEPE_1508|Predicted transcriptional regulator
is0075	clau|AEV94708.1|PECL_402|eamA-like transporter family protein	pdam|AH70_04665|AH70_04665|peptide ABC transporter permease	pent|YP_805110|PEPE_1647|permease of the drug/metabolite transporter (DMT) superfamily	pent|YP_804623|PEPE_1126|permease of the drug/metabolite transporter (DMT) superfamily
is0076	clau|AEV94755.1|PECL_452|glycosyl transferase 2 family protein	pdam|AH70_01855|AH70_01855|glycosyl transferase family 2	clau|AEV95802.1|PECL_1584|glycosyl transferase 2 family protein	pent|YP_804106|PEPE_0576|Glycosyltransferase related enzyme
is0077	clau|AEV94807.1|PECL_505|galE	pdam|AH70_04870|AH70_04870|UDP-glucose 4-epimerase	pent|YP_804948|PEPE_1475|UDP-glucose 4-epimerase	pent|YP_803750|PEPE_0207|UDP-glucose 4-epimerase
is0078	clau|AEV94876.1|PECL_577|Transcriptional regulator, ArsR family	pdam|AH70_03315|AH70_03315|ArsR family transcriptional regulator	clau|AEV96022.1|PECL_1810|Transcriptional regulator, ArsR family	pent|YP_805244|PEPE_1781|Predicted transcriptional regulator
is0079	clau|AEV95036.1|PECL_745|rbsK	pent|YP_804722|PEPE_1239|Sugar kinase, ribokinase family	clau|AEV95668.1|PECL_1444|rbsK	pdam|AH70_09680|AH70_09680|ribokinase
is0080	clau|AEV95338.1|PECL_1070|Transcriptional regulator, TetR family	pdam|AH70_11130|AH70_11130|hypothetical protein	pent|YP_804312|PEPE_0810|Transcriptional regulator	pdam|AH70_11135|AH70_11135|hypothetical protein
is0081	clau|AEV95468.1|PECL_1235|beta-lactamase family protein	pdam|AH70_11015|AH70_11015|beta-lactamase	pent|YP_803674|PEPE_0125|Beta-lactamase class C related penicillin binding protein	pent|YP_805067|PEPE_1604|Beta-lactamase class C related penicillin binding protein
is0082	clau|AEV95486.1|PECL_1254|CDP-glycerol:poly(Glycerophosphate) glycerophosphotransferase	pdam|AH70_05300|AH70_05300|CDP-glycerol:glycerophosphate glycerophosphotransferase	pent|YP_805066|PEPE_1603|Glycosyl/glycerophosphate transferase	pent|YP_805071|PEPE_1608|Glycosyl transferase, fusion of three related domains
is0083	clau|AEV95798.1|PECL_1580|hypothetical protein	pdam|AH70_08975|AH70_08975|uracil phosphoribosyltransferase	clau|AEV96183.1|PECL_2000|copper transport repressor, CopY/TcrY family (plasmid)	pent|YP_805109|PEPE_1646|Predicted transcriptional regulator
is0084	clau|AEV95831.1|PECL_1613|Transcriptional regulator, LysR family	pdam|AH70_01710|AH70_01710|transcriptional regulator	pent|YP_803601|PEPE_0048|fhu operon transcription regulator	pent|YP_805148|PEPE_1685|fhu operon transcription regulator
is0085	clau|AEV95835.1|PECL_1617|methyltransferase domain protein	pdam|AH70_00940|AH70_00940|cyclopropane-fatty-acyl-phospholipid synthase	clau|AEV95855.1|PECL_1638|methyltransferase domain protein	pent|YP_805175|PEPE_1712|Cyclopropane fatty acid synthase related methyltransferase
is0086	clau|AEV95860.1|PECL_1643|pyridine nucleotide-disulfide oxidoreductase family protein	pdam|AH70_02675|AH70_02675|glutathione reductase	clau|AEV96096.1|PECL_1987|pyridine nucleotide-disulfide oxidoreductase family protein (plasmid)	pent|YP_803702|PEPE_0153|Pyruvate/2-oxoglutarate dehydrogenase complex, dihydrolipoamide dehydrogenase (E3) component, related enzyme
is0087	clau|AEV95884.1|PECL_1667|PTS system, glucose subfamily, IIABC protein	pdam|AH70_03500|AH70_03500|PTS sucrose transporter subunit IIABC	pent|YP_804540|PEPE_1042|sucrose-specific PTS system IIBC component	pent|YP_804051|PEPE_0518|sucrose PTS, EIIBCA
is0088	clau|AEV96192.1|PECL_1951|glycosyl transferase, family 8 (plasmid)	pdam|AH70_09610|AH70_09610|glycosyl transferase	pent|YP_803759|PEPE_0216|Lipopolysaccharide biosynthesis glycosyltransferase	pdam|AH70_08745|AH70_08745|glycosyl transferase
is0089	clau|AEV94734.1|PECL_431|putative membrane protein	clau|AEV94735.1|PECL_432|putative membrane protein	pent|YP_805068|PEPE_1605|hypothetical protein
is0090	clau|AEV95602.1|PECL_1376|pduJ	clau|AEV95610.1|PECL_1384|pduA	clau|AEV95603.1|PECL_1377|pduK
is0091	clau|AEV95615.1|PECL_1390|cbiL	clau|AEV95621.1|PECL_1396|cbiF	clau|AEV95617.1|PECL_1392|cobA
is0092	clau|AEV95754.1|PECL_1536|pemK-like family protein	clau|AEV95941.1|PECL_1727|chpB	pdam|AH70_03640|AH70_03640|growth inhibitor PemK
is0093	clau|AEV95755.1|PECL_1537|hypothetical protein	clau|AEV95942.1|PECL_1728|hypothetical protein	pdam|AH70_03635|AH70_03635|PbsX family transcriptional regulator
is0094	clau|AEV96092.1|PECL_1981|hypothetical protein (plasmid)	clau|AEV96189.1|PECL_2010|hypothetical protein (plasmid)	pdam|AH70_05630|AH70_05630|hypothetical protein
is0095	clau|AEV96099.1|PECL_1990|antitoxin of toxin-antitoxin stability system (plasmid)	clau|AEV96179.1|PECL_2006|antitoxin of toxin-antitoxin stability system (plasmid)	pdam|AH70_03145|AH70_03145|antitoxin
is0096	clau|AEV96105.1|PECL_1910|transposase, IS66 family (plasmid)	clau|AEV96112.1|PECL_1920|transposase, IS66 family (plasmid)	pdam|AH70_08970|AH70_08970|transposase
is0097	clau|AEV96121.1|PECL_1871|hypothetical protein (plasmid)	clau|AFD55026.1|PECL_2041|hypothetical protein (plasmid)	pdam|AH70_01860|AH70_01860|hypothetical protein
is0098	clau|AEV96140.1|PECL_1888|topB (plasmid)	clau|AFD55022.1|PECL_2037|DNA topoisomerase (plasmid)	pdam|AH70_01815|AH70_01815|DNA topoisomerase III
is0099	clau|AEV96142.1|PECL_1890|hypothetical protein (plasmid)	clau|AEV96206.1|PECL_1970|hypothetical protein (plasmid)	pdam|AH70_11255|AH70_11255|LtrC
is0100	pdam|AH70_00345|AH70_00345|restriction endonuclease subunit R	pdam|AH70_11230|AH70_11230|restriction endonuclease	clau|AEV96203.1|PECL_1966|hsdR (plasmid)
is0101	pdam|AH70_00835|AH70_00835|transposase	pdam|AH70_03900|AH70_03900|transposase	pdam|AH70_03855|AH70_03855|transposase
is0102	pdam|AH70_00865|AH70_00865|quaternary ammonium transporter	pdam|AH70_10190|AH70_10190|quaternary ammonium transporter	pent|YP_804449|PEPE_0951|Membrane transporter of cations and cationic drugs
is0103	pdam|AH70_00985|AH70_00985|arsenate reductase	pdam|AH70_01290|AH70_01290|arsenate reductase	pdam|AH70_07910|AH70_07910|protein tyrosine phosphatase
is0104	pdam|AH70_01260|AH70_01260|phosphoglycerate mutase	pdam|AH70_01515|AH70_01515|phosphoglycerate mutase	clau|AEV96031.1|PECL_1819|Phosphoglycerate mutase family protein
is0105	pdam|AH70_01305|AH70_01305|transposase	pdam|AH70_02490|AH70_02490|transposase	pdam|AH70_01745|AH70_01745|transposase
is0106	pdam|AH70_01920|AH70_01920|transposase	pdam|AH70_05480|AH70_05480|transposase	pdam|AH70_02555|AH70_02555|transposase
is0107	pdam|AH70_02340|AH70_02340|hypothetical protein	pdam|AH70_08735|AH70_08735|membrane protein	pdam|AH70_02485|AH70_02485|membrane protein
is0108	pdam|AH70_03165|AH70_03165|multidrug ABC transporter ATP-binding protein	pdam|AH70_04585|AH70_04585|ABC transporter ATP-binding protein	pdam|AH70_04610|AH70_04610|ABC transporter ATP-binding protein
is0109	pdam|AH70_03265|AH70_03265|isomerase	pdam|AH70_03310|AH70_03310|isomerase	clau|AEV94877.1|PECL_578|67 kDa myosin-cross-reactive antigen like family protein
is0110	pdam|AH70_04255|AH70_04255|permease	pdam|AH70_07600|AH70_07600|multidrug transporter	clau|AEV95845.1|PECL_1628|major Facilitator Superfamily protein
is0111	pdam|AH70_04670|AH70_04670|hypothetical protein	pdam|AH70_04920|AH70_04920|hypothetical protein	clau|AEV94852.1|PECL_553|hypothetical protein
is0112	pdam|AH70_05350|AH70_05350|2,5-diketo-D-gluconic acid reductase	pdam|AH70_09665|AH70_09665|2,5-diketo-D-gluconic acid reductase	pent|YP_803604|PEPE_0051|Aldo/keto reductase of diketogulonate reductase family
is0113	pdam|AH70_05470|AH70_05470|branched-chain amino acid ABC transporter	pdam|AH70_06015|AH70_06015|branched-chain amino acid ABC transporter	pdam|AH70_05615|AH70_05615|branched-chain amino acid transporter II carrier protein
is0114	pdam|AH70_05725|AH70_05725|hypothetical protein	pdam|AH70_08765|AH70_08765|hypothetical protein	pdam|AH70_07160|AH70_07160|hypothetical protein
is0115	pdam|AH70_07085|AH70_07085|carbonyl reductase	pdam|AH70_08755|AH70_08755|carbonyl reductase	clau|AEV95658.1|PECL_1434|short chain dehydrogenase family protein
is0116	pdam|AH70_07270|AH70_07270|hypothetical protein	pdam|AH70_07840|AH70_07840|hypothetical protein	pdam|AH70_07845|AH70_07845|hypothetical protein
is0117	pdam|AH70_08250|AH70_08250|peptidase M23B	pdam|AH70_10705|AH70_10705|peptidase M23B	pent|YP_804836|PEPE_1355|Aggregation promoting factrelated surface protein
is0118	pent|YP_803711|PEPE_0162|D-xylose proton-symporter	pent|YP_804553|PEPE_1055|D-xylose proton-symporter	pdam|AH70_01325|AH70_01325|major facilitator transporter
is0119	pent|YP_804248|PEPE_0745|Integrase	pent|YP_804536|PEPE_1038|Integrase	pdam|AH70_02630|AH70_02630|integrase
is0120	pent|YP_804259|PEPE_0756|hypothetical protein	pent|YP_804521|PEPE_1023|hypothetical protein	pdam|AH70_09535|AH70_09535|hypothetical protein
is0121	clau|AEV94340.1|PECL_2|dnaA	pdam|AH70_04205|AH70_04205|chromosomal replication initiator protein DnaA	pent|YP_803554|PEPE_0001|DNA replication ATPase initiation
is0122	clau|AEV94341.1|PECL_3|dnaN	pdam|AH70_04200|AH70_04200|DNA polymerase III subunit beta	pent|YP_803555|PEPE_0002|DNA polymerase sliding clamp subunit
is0123	clau|AEV94342.1|PECL_4|yaaA	pdam|AH70_04195|AH70_04195|RNA-binding protein	pent|YP_803556|PEPE_0003|S4-like RNA binding protein
is0124	clau|AEV94343.1|PECL_5|recF	pdam|AH70_04190|AH70_04190|recombinase RecF	pent|YP_803557|PEPE_0004|Recombinational DNA repair ATPase (RecF pathway)
is0125	clau|AEV94345.1|PECL_7|gyrA	pdam|AH70_04180|AH70_04180|DNA gyrase subunit A	pent|YP_803559|PEPE_0006|DNA gyrase, A subunit
is0126	clau|AEV94346.1|PECL_8|rpsF	pdam|AH70_10645|AH70_10645|30S ribosomal protein S6	pent|YP_803560|PEPE_0007|Ribosomal protein S6
is0127	clau|AEV94347.1|PECL_9|ssb	pdam|AH70_10650|AH70_10650|single-stranded DNA-binding protein	pent|YP_803561|PEPE_0008|Single-stranded DNA-binding protein
is0128	clau|AEV94348.1|PECL_10|rpsR	pdam|AH70_10655|AH70_10655|30S ribosomal protein S18	pent|YP_803562|PEPE_0009|Ribosomal protein S18
is0129	clau|AEV94349.1|PECL_11|DHH family protein	pdam|AH70_10675|AH70_10675|hypothetical protein	pent|YP_803563|PEPE_0010|Signaling protein (consists of PAS, a modified GGDEF and a DHH family phosphatase domains)
is0130	clau|AEV94350.1|PECL_12|rplI	pdam|AH70_10680|AH70_10680|50S ribosomal protein L9	pent|YP_803564|PEPE_0011|Ribosomal protein L9
is0131	clau|AEV94351.1|PECL_13|dnaB	pdam|AH70_10685|AH70_10685|DNA helicase	pent|YP_803565|PEPE_0012|Replicative DNA helicase
is0132	clau|AEV94352.1|PECL_14|major facilitator superfamily protein	pdam|AH70_10690|AH70_10690|MFS transporter permease	pent|YP_803566|PEPE_0013|permease of the major facilitator superfamily
is0133	clau|AEV94354.1|PECL_16|hypothetical protein	pdam|AH70_01115|AH70_01115|membrane protein	pent|YP_803567|PEPE_0014|Predicted membrane protein
is0134	clau|AEV94357.1|PECL_19|ABC transporter family protein	pdam|AH70_01220|AH70_01220|ABC transporter ATP-binding protein	pent|YP_803569|PEPE_0016|ATPase component of ABC transporter with duplicated ATPase domains
is0135	clau|AEV94361.1|PECL_23|hypothetical protein	pdam|AH70_01695|AH70_01695|uracil-DNA glycosylase	pent|YP_803826|PEPE_0287|Uracil-DNA glycosylase
is0136	clau|AEV94368.1|PECL_30|type III restriction enzyme, res subunit	pdam|AH70_09525|AH70_09525|helicase	pent|YP_804859|PEPE_1379|DNA or RNA helicase of superfamily II
is0137	clau|AEV94370.1|PECL_32|PTS system fructose IIA component family protein	pdam|AH70_03755|AH70_03755|PTS fructose transporter subunit IIA	pent|YP_805224|PEPE_1761|Phosphotransferase system, mannose/fructose-specific component IIA
is0138	clau|AEV94371.1|PECL_33|hypothetical protein	pdam|AH70_03760|AH70_03760|hypothetical protein	pent|YP_805223|PEPE_1760|hypothetical protein
is0139	clau|AEV94372.1|PECL_34|PTS system sorbose subIIB component family protein	pdam|AH70_03765|AH70_03765|PTS mannose transporter subunit IIAB	pent|YP_805222|PEPE_1759|Phosphotransferase system, mannose/fructose/N-acetylgalactosamine-specific component IIB
is0140	clau|AEV94373.1|PECL_35|PTS system, sorbose-specific IIC component family	pdam|AH70_03770|AH70_03770|PTS fructose transporter subunit IIC	pent|YP_805221|PEPE_1758|Phosphotransferase system, mannose/fructose/N-acetylgalactosamine-specific component IIC
is0141	clau|AEV94374.1|PECL_36|PTS system, mannose/fructose/sorbose IID component family protein	pdam|AH70_03775|AH70_03775|PTS fructose transporter subunit IID	pent|YP_805220|PEPE_1757|Phosphotransferase system, mannose/fructose/N-acetylgalactosamine-specific component IID
is0142	clau|AEV94375.1|PECL_39|agaS	pdam|AH70_03785|AH70_03785|agaS	pent|YP_805218|PEPE_1755|Predicted phosphosugar isomerase
is0143	clau|AEV94378.1|PECL_42|lacD	pdam|AH70_01455|AH70_01455|tagatose-bisphosphate aldolase	pent|YP_803692|PEPE_0143|Tagatose-1,6-bisphosphate aldolase
is0144	clau|AEV94379.1|PECL_44|prolyl oligopeptidase family protein	pdam|AH70_04440|AH70_04440|alpha/beta hydrolase	pent|YP_803651|PEPE_0099|hydrolase of the alpha/beta superfamily
is0145	clau|AEV94380.1|PECL_45|diacylglycerol kinase family protein	pdam|AH70_04445|AH70_04445|DeoR faimly transcriptional regulator	pent|YP_803652|PEPE_0100|Diacylglycerol kinase family protein
is0146	clau|AEV94382.1|PECL_47|hypothetical protein	pdam|AH70_00855|AH70_00855|hypothetical protein	pent|YP_804860|PEPE_1380|hypothetical protein
is0147	clau|AEV94384.1|PECL_49|thioredoxin family protein	pdam|AH70_04460|AH70_04460|thioredoxin	pent|YP_803654|PEPE_0102|Thiol-disulfide isomerase and thioredoxin
is0148	clau|AEV94385.1|PECL_50|NAD-dependent epimerase/dehydratase family protein	pdam|AH70_04470|AH70_04470|short-chain dehydrogenase	pent|YP_805171|PEPE_1708|Predicted nucleoside-diphosphate-sugar epimerase
is0149	clau|AEV94386.1|PECL_51|NAD dependent epimerase/dehydratase family protein	pdam|AH70_04390|AH70_04390|NAD-dependent dehydratase	pent|YP_803776|PEPE_0233|Saccharopine dehydrogenase related protein
is0150	clau|AEV94390.1|PECL_55|NADPH-dependent FMN reductase family protein	pdam|AH70_10715|AH70_10715|FMN-dependent NADH-azoreductase	pent|YP_804116|PEPE_0586|Acyl carrier protein phosphodiesterase
is0151	clau|AEV94391.1|PECL_56|tyrS	pdam|AH70_10795|AH70_10795|tyrosine--tRNA ligase	pent|YP_803778|PEPE_0235|Tyrosyl-tRNA synthetase
is0152	clau|AEV94393.1|PECL_65|acetyltransferase family protein	pdam|AH70_11120|AH70_11120|acetyltransferase	pent|YP_805188|PEPE_1725|Acetyltransferase, GNAT family
is0153	clau|AEV94394.1|PECL_66|permease for cytosine/purines, uracil, thiamine, allantoin family protein	pdam|AH70_11280|AH70_11280|cytochrome C oxidase subunit III	pent|YP_803779|PEPE_0240|Purine-cytosine permease related protein
is0154	clau|AEV94395.1|PECL_67|codA	pdam|AH70_11285|AH70_11285|cytosine deaminase	pent|YP_803780|PEPE_0241|Dihydroorotase
is0155	clau|AEV94399.1|PECL_71|substrate binding domain of ABC-type glycine betaine transport system family protein	pdam|AH70_11290|AH70_11290|glycine/betaine ABC transporter permease	pent|YP_803781|PEPE_0242|ABC-type proline/glycine betaine transport system, permease and substrate binding protein
is0156	clau|AEV94400.1|PECL_72|ABC transporter family protein	pdam|AH70_11295|AH70_11295|ABC transporter ATP-binding protein	pent|YP_803782|PEPE_0243|ABC-type proline/glycine betaine transport system, ATPase component
is0157	clau|AEV94401.1|PECL_73|pyridine nucleotide-disulfide oxidoreductase family protein	pdam|AH70_11300|AH70_11300|glutathione reductase	pent|YP_803783|PEPE_0244|Pyruvate/2-oxoglutarate dehydrogenase complex, dihydrolipoamide dehydrogenase (E3) component, related enzyme
is0158	clau|AEV94402.1|PECL_74|proton antiporter-2 family protein	pdam|AH70_11305|AH70_11305|sodium:proton antiporter	pent|YP_803784|PEPE_0245|Kef-type K+ transport system, membrane component
is0159	clau|AEV94408.1|PECL_80|trpS	pdam|AH70_02170|AH70_02170|tryptophan--tRNA ligase	pent|YP_803795|PEPE_0256|Tryptophanyl-tRNA synthetase
is0160	clau|AEV94409.1|PECL_81|alpha/beta hydrolase fold family protein	pdam|AH70_07265|AH70_07265|esterase	pent|YP_804421|PEPE_0921|Esterase/lipase
is0161	clau|AEV94412.1|PECL_84|Ppx/GppA phosphatase family protein	pdam|AH70_02180|AH70_02180|exopolyphosphatase	pent|YP_803796|PEPE_0257|Exopolyphosphatase
is0162	clau|AEV94413.1|PECL_85|hydroxymethylglutaryl-CoA reductase, degradative	pdam|AH70_02185|AH70_02185|3-hydroxy-3-methylglutaryl-CoA reductase	pent|YP_803797|PEPE_0258|Hydroxymethylglutaryl-CoA reductase
is0163	clau|AEV94414.1|PECL_86|hypothetical protein	pdam|AH70_02190|AH70_02190|IpaB/EvcA family protein	pent|YP_803798|PEPE_0259|hypothetical protein
is0164	clau|AEV94416.1|PECL_88|Putative stress-responsive transcriptional regulator	pdam|AH70_10070|AH70_10070|PspC family transcriptional regulator	pent|YP_803801|PEPE_0262|Putative stress-responsive transcriptional regulator
is0165	clau|AEV94418.1|PECL_90|hypothetical protein	pdam|AH70_10095|AH70_10095|hypothetical protein	pent|YP_803804|PEPE_0265|hypothetical protein
is0166	clau|AEV94419.1|PECL_2021|metG	pdam|AH70_10100|AH70_10100|methionine--tRNA ligase	pent|YP_803805|PEPE_0266|Methyonyl-tRNA synthetase
is0167	clau|AEV94420.1|PECL_92|hydrolase, TatD family protein	pdam|AH70_10110|AH70_10110|hydrolase TatD	pent|YP_803806|PEPE_0267|Mg-dependent DNase
is0168	clau|AEV94421.1|PECL_93|rnmV	pdam|AH70_10115|AH70_10115|DNA primase	pent|YP_803807|PEPE_0268|Ribonuclease M5 (Toprim domain)
is0169	clau|AEV94423.1|PECL_95|hypothetical protein	pdam|AH70_10155|AH70_10155|hypothetical protein	pent|YP_803809|PEPE_0270|hypothetical protein
is0170	clau|AEV94424.1|PECL_96|ispE	pdam|AH70_10160|AH70_10160|ipk	pent|YP_803810|PEPE_0271|4-diphosphocytidyl-2C-methyl-D-erythritol 2-phosphate synthase
is0171	clau|AEV94425.1|PECL_97|Transcriptional regulator, TetR family	pdam|AH70_10180|AH70_10180|transcriptional regulator	pent|YP_803811|PEPE_0272|Transcriptional regulator
is0172	clau|AEV94426.1|PECL_98|universal stress family protein	pdam|AH70_01255|AH70_01255|universal stress protein UspA	pent|YP_803812|PEPE_0273|Universal stress protein UspA related nucleotide-binding protein
is0173	clau|AEV94427.1|PECL_99|universal stress family protein	pdam|AH70_01245|AH70_01245|universal stress protein UspA	pent|YP_803813|PEPE_0274|Universal stress protein UspA related nucleotide-binding protein
is0174	clau|AEV94435.1|PECL_107|fabD	pdam|AH70_03470|AH70_03470|acyl transferase	pent|YP_804358|PEPE_0857|(acyl-carrier-protein) S-malonyltransferase
is0175	clau|AEV94448.1|PECL_122|putative membrane protein	pdam|AH70_00910|AH70_00910|hypothetical protein	pent|YP_803609|PEPE_0056|Predicted membrane protein
is0176	clau|AEV94450.1|PECL_124|dsdA	pdam|AH70_04620|AH70_04620|serine dehydratase	pent|YP_805208|PEPE_1745|Threonine dehydratase
is0177	clau|AEV94451.1|PECL_125|ABC transporter family protein	pdam|AH70_01235|AH70_01235|ABC transporter ATP-binding protein	pent|YP_803816|PEPE_0277|ABC-type uncharacterized transport system, ATPase component
is0178	clau|AEV94452.1|PECL_126|branched-chain amino acid transport system / permease component family protein	pdam|AH70_01230|AH70_01230|branched-chain amino acid ABC transporter permease	pent|YP_803817|PEPE_0278|Ribose/xylose/arabinose/galactoside ABC-type transport system, permease component
is0179	clau|AEV94453.1|PECL_127|ABC transporter, substrate binding family protein	pdam|AH70_01225|AH70_01225|peptide ABC transporter substrate-binding protein	pent|YP_803818|PEPE_0279|ABC-type uncharacterized transport system, periplasmic component
is0180	clau|AEV94455.1|PECL_129|ywnH	pdam|AH70_04110|AH70_04110|phosphinothricin acetyltransferase	pent|YP_804838|PEPE_1357|Sortase related acyltransferase
is0181	clau|AEV94462.1|PECL_138|Transcriptional regulator, GntR family	pdam|AH70_01190|AH70_01190|GntR family transcriptional regulator	pent|YP_803819|PEPE_0280|Transcriptional regulator
is0182	clau|AEV94463.1|PECL_139|PTS system, Lactose/Cellobiose specific IIB subunit	pdam|AH70_01180|AH70_01180|PTS sugar transporter	pent|YP_803820|PEPE_0281|cellobiose-specific PTS system IIB component
is0183	clau|AEV94464.1|PECL_140|PTS system, Lactose/Cellobiose specific IIA subunit	pdam|AH70_01175|AH70_01175|PTS maltose transporter subunit IIABC	pent|YP_803821|PEPE_0282|cellobiose-specific PTS system IIA component
is0184	clau|AEV94466.1|PECL_142|helix-turn-helix domain, rpiR family protein	pdam|AH70_01165|AH70_01165|RpiR family transcriptional regulator	pent|YP_803823|PEPE_0284|Transcriptional regulator
is0185	clau|AEV94469.1|PECL_145|asd	pdam|AH70_06480|AH70_06480|aspartate-semialdehyde dehydrogenase	pent|YP_803679|PEPE_0130|Aspartate-semialdehyde dehydrogenase
is0186	clau|AEV94470.1|PECL_146|aminotransferase class-V family protein	pdam|AH70_06485|AH70_06485|amino acid aminotransferase	pent|YP_803680|PEPE_0131|Aspartate/tyrosine/aromatic aminotransferase
is0187	clau|AEV94471.1|PECL_147|dapB	pdam|AH70_06490|AH70_06490|dihydrodipicolinate reductase	pent|YP_803681|PEPE_0132|Dihydrodipicolinate reductase
is0188	clau|AEV94472.1|PECL_148|dapA	pdam|AH70_06495|AH70_06495|dihydrodipicolinate synthase	pent|YP_803682|PEPE_0133|Dihydrodipicolinate synthase/N-acetylneuraminate lyase
is0189	clau|AEV94473.1|PECL_149|amidohydrolase family protein	pdam|AH70_06500|AH70_06500|N-acetyldiaminopimelate deacetylase	pent|YP_803683|PEPE_0134|Metal-dependent amidase/aminoacylase/carboxypeptidase
is0190	clau|AEV94474.1|PECL_150|dapD	pdam|AH70_06505|AH70_06505|2,3,4,5-tetrahydropyridine-2,6-carboxylate N-succinyltransferase	pent|YP_803684|PEPE_0135|Tetrahydrodipicolinate N-succinyltransferase
is0191	clau|AEV94475.1|PECL_151|lysA	pdam|AH70_06510|AH70_06510|diaminopimelate decarboxylase	pent|YP_803685|PEPE_0136|Diaminopimelate decarboxylase
is0192	clau|AEV94477.1|PECL_153|aspartate kinase domain protein	pdam|AH70_06515|AH70_06515|aspartate kinase	pent|YP_803686|PEPE_0137|Aspartokinase
is0193	clau|AEV94478.1|PECL_154|dapF	pdam|AH70_06520|AH70_06520|diaminopimelate epimerase	pent|YP_803687|PEPE_0138|Diaminopimelate epimerase
is0194	clau|AEV94483.1|PECL_159|acetyltransferase	pdam|AH70_04900|AH70_04900|GNAT family acetyltransferase	pent|YP_803827|PEPE_0288|Acetyltransferase
is0195	clau|AEV94485.1|PECL_161|ABC-type cation transporter, ATPase component	pdam|AH70_07620|AH70_07620|ABC transporter ATPase	pent|YP_803829|PEPE_0290|ABC-type Mn/Zn transport system, ATPase component
is0196	clau|AEV94486.1|PECL_162|ABC-type cation transporter, permease component	pdam|AH70_07615|AH70_07615|ABC transporter	pent|YP_803830|PEPE_0291|ABC-type Mn2+/Zn2+ transport system, permease component
is0197	clau|AEV94487.1|PECL_163|purR	pdam|AH70_07590|AH70_07590|purine operon repressor	pent|YP_803831|PEPE_0292|Adenine/guanine phosphoribosyltransferase related PRPP-binding protein
is0198	clau|AEV94488.1|PECL_164|glmU	pdam|AH70_07585|AH70_07585|glucosamine-1-phosphate N-acetyltransferase	pent|YP_803832|PEPE_0293|N-acetylglucosamine-1-phosphate uridyltransferase, nucleotidyltransferase and I-patch acetyltransferase domains
is0199	clau|AEV94489.1|PECL_165|prs	pdam|AH70_07580|AH70_07580|ribose-phosphate pyrophosphokinase	pent|YP_803834|PEPE_0295|Phosphoribosylpyrophosphate synthetase
is0200	clau|AEV94493.1|PECL_169|MIP channel s family protein	pdam|AH70_07555|AH70_07555|porin	pent|YP_803838|PEPE_0299|Glycerol uptake facilitator related permease (Major Intrinsic Protein Family)
is0201	clau|AEV94494.1|PECL_170|hypothetical protein	pdam|AH70_07560|AH70_07560|hypothetical protein	pent|YP_803837|PEPE_0298|hypothetical protein
is0202	clau|AEV94495.1|PECL_171|putative membrane protein	pent|YP_803836|PEPE_0297|hypothetical protein	pdam|AH70_07570|AH70_07570|membrane protein
is0203	clau|AEV94497.1|PECL_173|hypothetical protein	pdam|AH70_07450|AH70_07450|hypothetical protein	pent|YP_803849|PEPE_0310|hypothetical protein
is0204	clau|AEV94499.1|PECL_175|putative malate permease	pdam|AH70_10575|AH70_10575|malate transporter	pent|YP_803848|PEPE_0309|Auxin efflux carrier (AEC) family permease
is0205	clau|AEV94506.1|PECL_183|H+ antiporter-2 family protein	pdam|AH70_07220|AH70_07220|MFS transporter permease	pent|YP_805264|PEPE_1802|permease of the major facilitator superfamily
is0206	clau|AEV94509.1|PECL_186|hypothetical protein	pdam|AH70_07480|AH70_07480|hypothetical protein	pent|YP_803845|PEPE_0306|hypothetical protein
is0207	clau|AEV94511.1|PECL_188|hypothetical protein	pdam|AH70_06820|AH70_06820|hypothetical protein	pent|YP_805059|PEPE_1596|hypothetical protein
is0208	clau|AEV94513.1|PECL_190|putative transcriptional regulator	pdam|AH70_06810|AH70_06810|MerR family transcriptional regulator	pent|YP_805057|PEPE_1594|Predicted transcriptional regulator
is0209	clau|AEV94514.1|PECL_191|ribU	pdam|AH70_10960|AH70_10960|membrane protein	pent|YP_805056|PEPE_1593|Predicted membrane protein
is0210	clau|AEV94516.1|PECL_193|dltA	pdam|AH70_10895|AH70_10895|alanine-phosphoribitol ligase	pent|YP_805053|PEPE_1590|D-alanine-activating enzyme
is0211	clau|AEV94517.1|PECL_194|dltB	pdam|AH70_10900|AH70_10900|alanine transporter	pent|YP_805052|PEPE_1589|D-alanyl transfer protein
is0212	clau|AEV94518.1|PECL_195|dltC	pdam|AH70_10905|AH70_10905|alanine-phosphoribitol ligase	pent|YP_805051|PEPE_1588|D-alanyl carrier protein
is0213	clau|AEV94519.1|PECL_196|dltD	pdam|AH70_10910|AH70_10910|cytochrome C552	pent|YP_805050|PEPE_1587|D-alanyl transfer protein
is0214	clau|AEV94522.1|PECL_199|hypothetical protein	pdam|AH70_01095|AH70_01095|membrane protein	pent|YP_805049|PEPE_1586|hypothetical protein
is0215	clau|AEV94525.1|PECL_202|FAD(NAD)-dependent oxidoreductase	pdam|AH70_01075|AH70_01075|oxidoreductase	pent|YP_805048|PEPE_1585|Predicted FAD(NAD)-dependent oxidoreductase
is0216	clau|AEV94526.1|PECL_204|HAD hydrolase, IA, variant 1 family protein	pdam|AH70_08220|AH70_08220|phosphoglycolate phosphatase	pent|YP_805046|PEPE_1583|Predicted phosphatase
is0217	clau|AEV94527.1|PECL_203|hypothetical protein	pdam|AH70_09645|AH70_09645|hypothetical protein	pent|YP_805045|PEPE_1582|hypothetical protein
is0218	clau|AEV94528.1|PECL_205|CAAX amino terminal protease self- immunity family protein	pdam|AH70_07790|AH70_07790|hypothetical protein	pent|YP_805044|PEPE_1581|Predicted metal-dependent membrane protease
is0219	clau|AEV94529.1|PECL_206|MATE efflux family protein	pdam|AH70_07155|AH70_07155|multidrug transporter MatE	pent|YP_805043|PEPE_1580|Na+-driven multidrug efflux pump
is0220	clau|AEV94531.1|PECL_208|hypothetical protein	pdam|AH70_07800|AH70_07800|hypothetical protein	pent|YP_805041|PEPE_1578|hypothetical protein
is0221	clau|AEV94532.1|PECL_209|rpsN2	pdam|AH70_06010|AH70_06010|30S ribosomal protein S14	pent|YP_803765|PEPE_0222|Ribosomal protein S14
is0222	clau|AEV94536.1|PECL_213|putative membrane protein	pent|YP_805039|PEPE_1576|hypothetical protein	pdam|AH70_07855|AH70_07855|hypothetical protein
is0223	clau|AEV94537.1|PECL_214|HD domain protein	pdam|AH70_07865|AH70_07865|hypothetical protein	pent|YP_805037|PEPE_1574|HD superfamily phosphohydrolase
is0224	clau|AEV94538.1|PECL_215|hypothetical protein	pdam|AH70_07870|AH70_07870|hypothetical protein	pent|YP_805036|PEPE_1573|hypothetical protein
is0225	clau|AEV94539.1|PECL_216|rpoE	pdam|AH70_07875|AH70_07875|DNA-directed RNA polymerase subunit delta	pent|YP_805035|PEPE_1572|DNA-directed RNA polymerase, delta subunit
is0226	clau|AEV94540.1|PECL_217|pyrG	pdam|AH70_07880|AH70_07880|CTP synthetase	pent|YP_805034|PEPE_1571|CTP synthase (UTP-ammonia lyase)
is0227	clau|AEV94541.1|PECL_218|murA	pdam|AH70_07885|AH70_07885|UDP-N-acetylglucosamine 1-carboxyvinyltransferase	pent|YP_805033|PEPE_1570|UDP-N-acetylglucosamine enolpyruvyl transferase
is0228	clau|AEV94542.1|PECL_219|rho	pdam|AH70_07890|AH70_07890|transcription termination factor Rho	pent|YP_805032|PEPE_1569|Transcription termination factor
is0229	clau|AEV94543.1|PECL_220|rpmE	pdam|AH70_07895|AH70_07895|rpmE2	pent|YP_805031|PEPE_1568|Ribosomal protein L31
is0230	clau|AEV94544.1|PECL_221|major facilitator superfamily protein	pdam|AH70_07900|AH70_07900|multidrug transporter	pent|YP_805030|PEPE_1567|permease of the major facilitator superfamily
is0231	clau|AEV94545.1|PECL_222|sortase family protein	pdam|AH70_07905|AH70_07905|sortase	pent|YP_805029|PEPE_1566|Sortase (surface protein transpeptidase)
is0232	clau|AEV94546.1|PECL_223|lemA family protein	pdam|AH70_07915|AH70_07915|membrane protein	pent|YP_805028|PEPE_1565|hypothetical protein
is0233	clau|AEV94547.1|PECL_224|peptidase M48 family protein	pdam|AH70_07920|AH70_07920|heat shock protein HtpX	pent|YP_805027|PEPE_1564|Zn-dependent protease with chaperone function
is0234	clau|AEV94548.1|PECL_225|hypothetical protein	pdam|AH70_07925|AH70_07925|hypothetical protein	pent|YP_805026|PEPE_1563|hypothetical protein
is0235	clau|AEV94549.1|PECL_226|murF	pdam|AH70_07930|AH70_07930|UDP-N-acetylmuramoyl-tripeptide--D-alanyl-D- alanine ligase	pent|YP_805025|PEPE_1562|UDP-N-acetylmuramyl pentapeptide synthase
is0236	clau|AEV94550.1|PECL_227|DEAD/DEAH box helicase family protein	pdam|AH70_07935|AH70_07935|RNA helicase	pent|YP_805024|PEPE_1561|Superfamily II DNA and RNA helicase
is0237	clau|AEV94551.1|PECL_228|acpS	pdam|AH70_07940|AH70_07940|4'-phosphopantetheinyl transferase	pent|YP_805023|PEPE_1560|Phosphopantetheinyl transferase (holo-ACP synthase)
is0238	clau|AEV94552.1|PECL_229|alr	pdam|AH70_07945|AH70_07945|alanine racemase	pent|YP_805022|PEPE_1559|Alanine racemase
is0239	clau|AEV94553.1|PECL_230|hypothetical protein	pdam|AH70_07950|AH70_07950|hypothetical protein	pent|YP_805021|PEPE_1558|hypothetical protein
is0240	clau|AEV94554.1|PECL_231|ndoA	pdam|AH70_07955|AH70_07955|PemK family transcriptional regulator	pent|YP_805020|PEPE_1557|Toxin-antitoxin addiction module toxin component MazF (an endoRNAse)
is0241	clau|AEV94556.1|PECL_233|CBS domain protein	pdam|AH70_07980|AH70_07980|hypothetical protein	pent|YP_805019|PEPE_1556|CBS domain containing protein
is0242	clau|AEV94557.1|PECL_234|L,D-transpeptidase catalytic domain protein	pdam|AH70_07985|AH70_07985|cell surface protein	pent|YP_805018|PEPE_1555|hypothetical protein
is0243	clau|AEV94558.1|PECL_235|L-lactate dehydrogenase	pdam|AH70_07990|AH70_07990|lactate dehydrogenase	pent|YP_805017|PEPE_1554|L-lactate dehydrogenase
is0244	clau|AEV94562.1|PECL_239|sufC	pdam|AH70_07390|AH70_07390|iron ABC transporter ATP-binding protein	pent|YP_804022|PEPE_0486|Fe-S cluster assembly ABC-type transport system, ATPase component
is0245	clau|AEV94563.1|PECL_240|sufD	pdam|AH70_07385|AH70_07385|hypothetical protein	pent|YP_804023|PEPE_0487|Fe-S cluster assembly ABC-type transport system, permease component
is0246	clau|AEV94564.1|PECL_241|sufS	pdam|AH70_07380|AH70_07380|cysteine sulfinate desulfinase	pent|YP_804024|PEPE_0488|Cysteine sulfinate desulfinase/cysteine desulfurase related enzyme
is0247	clau|AEV94565.1|PECL_242|SUF system FeS assembly protein, NifU family	pdam|AH70_07375|AH70_07375|nitrogen fixation protein NifU	pent|YP_804025|PEPE_0489|Fe-S cluster formation protein, NifU-like
is0248	clau|AEV94566.1|PECL_243|sufB	pdam|AH70_07370|AH70_07370|Fe-S cluster assembly protein SufB	pent|YP_804026|PEPE_0490|Fe-S cluster assembly ABC-type transport system, permease component
is0249	clau|AEV94588.1|PECL_265|pth	pdam|AH70_07995|AH70_07995|peptidyl-tRNA hydrolase	pent|YP_805016|PEPE_1553|Peptidyl-tRNA hydrolase
is0250	clau|AEV94589.1|PECL_266|mfd	pdam|AH70_08000|AH70_08000|transcription-repair coupling factor	pent|YP_805015|PEPE_1552|Transcription-repair coupling factor (superfamily II helicase)
is0251	clau|AEV94590.1|PECL_267|polysaccharide biosynthesis protein	pdam|AH70_08005|AH70_08005|sugar transporter	pent|YP_805014|PEPE_1551|Polysaccharide transport membrane protein
is0252	clau|AEV94591.1|PECL_268|S4 domain protein	pdam|AH70_10055|AH70_10055|hypothetical protein	pent|YP_805013|PEPE_1550|Ribosome-associated heat shock protein implicated in the recycling of the 50S subunit (S4 paralog)
is0253	clau|AEV94592.1|PECL_269|septum formation initiator family protein	pdam|AH70_10050|AH70_10050|septum formation initiator	pent|YP_805012|PEPE_1549|Septum formation initiator
is0254	clau|AEV94593.1|PECL_270|S1 RNA binding domain protein	pdam|AH70_10045|AH70_10045|RNA-binding protein S1	pent|YP_805011|PEPE_1548|RNA binding protein (S1 domain)
is0255	clau|AEV94594.1|PECL_271|tilS	pdam|AH70_10040|AH70_10040|tRNA(Ile)-lysidine synthetase	pent|YP_805010|PEPE_1547|tRNA(Ile)-lysidine synthetase, MesJ
is0256	clau|AEV94595.1|PECL_272|hpt	pdam|AH70_10035|AH70_10035|hypoxanthine phosphoribosyltransferase	pent|YP_805009|PEPE_1546|Hypoxanthine-guanine phosphoribosyltransferase
is0257	clau|AEV94596.1|PECL_273|hflB	pdam|AH70_10030|AH70_10030|cell division protein FtsH	pent|YP_805008|PEPE_1545|ATP-dependent Zn protease
is0258	clau|AEV94597.1|PECL_274|hslO	pdam|AH70_10025|AH70_10025|molecular chaperone Hsp33	pent|YP_805007|PEPE_1544|Disulfide bond chaperones of the HSP33 family
is0259	clau|AEV94598.1|PECL_275|TIM-barrel , nifR3 family protein	pdam|AH70_10020|AH70_10020|tRNA-dihydrouridine synthase	pent|YP_805006|PEPE_1543|tRNA-dihydrouridine synthase
is0260	clau|AEV94599.1|PECL_276|lysS	pdam|AH70_10015|AH70_10015|lysyl-tRNA synthetase	pent|YP_805005|PEPE_1542|Lysyl-tRNA synthetase (class II)
is0261	clau|AEV94600.1|PECL_287|H+ symporter family protein	pdam|AH70_10840|AH70_10840|peptide ABC transporter permease	pent|YP_805004|PEPE_1534|Dipeptide/tripeptide permease
is0262	clau|AEV94605.1|PECL_293|npr	pdam|AH70_03345|AH70_03345|NAD(FAD)-dependent dehydrogenase	pent|YP_805082|PEPE_1619|Uncharacterized NAD(FAD)-dependent dehydrogenase
is0263	clau|AEV94609.1|PECL_297|Transcriptional regulator, MarR family	pdam|AH70_01490|AH70_01490|MarR family transcriptional regulator	pent|YP_805141|PEPE_1678|Transcriptional regulator
is0264	clau|AEV94614.1|PECL_302|cadmium resistance transporter family protein	pdam|AH70_02540|AH70_02540|cadmium transporter	pent|YP_803582|PEPE_0029|Predicted permease, cadmium resistance protein
is0265	clau|AEV94621.1|PECL_309|proC	pdam|AH70_10800|AH70_10800|pyrroline-5-carboxylate reductase	pent|YP_805001|PEPE_1529|Pyrroline-5-carboxylate reductase
is0266	clau|AEV94622.1|PECL_310|nagA	pdam|AH70_10450|AH70_10450|N-acetylglucosamine-6-phosphate deacetylase	pent|YP_805000|PEPE_1528|N-acetylglucosamine-6-phosphate deacetylase
is0267	clau|AEV94623.1|PECL_311|transcriptional regulator, GntR family	pdam|AH70_10455|AH70_10455|GntR family transcriptional regulator	pent|YP_804999|PEPE_1527|Transcriptional regulator
is0268	clau|AEV94625.1|PECL_313|metal ion transporter, metal ion family protein	pdam|AH70_05540|AH70_05540|manganese transporter	pent|YP_805164|PEPE_1701|Mn2+ and Fe2+ transporter of the NRAMP family
is0269	clau|AEV94629.1|PECL_317|glycosyl transferase, WecB/TagA/CpsF family protein	pdam|AH70_10460|AH70_10460|acetylglucosaminyldiphospho-UDP acetyl-beta-D-mannosaminyltransferase	pent|YP_804998|PEPE_1526|Teichoic acid biosynthesis protein
is0270	clau|AEV94630.1|PECL_318|nicotinate phosphoribosyltransferase	pdam|AH70_10465|AH70_10465|nicotinate phosphoribosyltransferase	pent|YP_804997|PEPE_1525|Nicotinic acid phosphoribosyltransferase
is0271	clau|AEV94631.1|PECL_319|nadE	pdam|AH70_10470|AH70_10470|NAD synthetase	pent|YP_804996|PEPE_1524|NAD synthase
is0272	clau|AEV94641.1|PECL_329|S1 RNA binding domain protein	pdam|AH70_10485|AH70_10485|hypothetical protein	pent|YP_804993|PEPE_1521|Transcriptional accessory protein
is0273	clau|AEV94642.1|PECL_330|sprT-like family protein	pdam|AH70_10490|AH70_10490|SprT-like protein	pent|YP_804992|PEPE_1520|Zinc-dependent metalloprotease
is0274	clau|AEV94651.1|PECL_340|PTS system, mannose/fructose/sorbose family, IIA component domain protein	pdam|AH70_10510|AH70_10510|PTS mannose transporter subunit IIAB	pent|YP_804991|PEPE_1518|Phosphotransferase system, mannose/fructose-specific component IIA
is0275	clau|AEV94652.1|PECL_341|PTS system, sorbose-specific IIc component	pdam|AH70_10515|AH70_10515|PTS mannose transporter subunit IIC	pent|YP_804990|PEPE_1517|mannose-specific PTS system component IIC
is0276	clau|AEV94653.1|PECL_342|PTS system, mannose/fructose/sorbose , IID component family protein	pdam|AH70_10520|AH70_10520|PTS system mannose family transporter subunit IID	pent|YP_804989|PEPE_1516|mannose-specific PTS system component IID
is0277	clau|AEV94654.1|PECL_343|hypothetical protein	pdam|AH70_10525|AH70_10525|hypothetical protein	pent|YP_804988|PEPE_1515|hypothetical protein
is0278	clau|AEV94655.1|PECL_344|Transcriptional regulator	pdam|AH70_10505|AH70_10505|transcription antiterminator BglG	pent|YP_804987|PEPE_1514|Transcriptional regulator with AAA-type ATPase domain and a DNA-binding domain
is0279	clau|AEV94657.1|PECL_346|PTS system sorbose subIIB component family protein	pdam|AH70_10540|AH70_10540|PTS friuctose transporter subunit IIB	pent|YP_804986|PEPE_1513|Phosphotransferase system, mannose/fructose-specific component IIB
is0280	clau|AEV94660.1|PECL_349|enterocin A Immunity family protein	pdam|AH70_03190|AH70_03190|hypothetical protein	pent|YP_803634|PEPE_0081|Predicted prebacteriocin
is0281	clau|AEV94673.1|PECL_364|fabH	pdam|AH70_10545|AH70_10545|3-oxoacyl-ACP synthase	pent|YP_804984|PEPE_1511|3-oxoacyl-(acyl-carrier-protein) synthase III
is0282	clau|AEV94678.1|PECL_369|phosphoglycerate mutase 1 family protein	pdam|AH70_10585|AH70_10585|phosphoglycerate mutase	pent|YP_804983|PEPE_1510|Phosphoglycerate mutase 1
is0283	clau|AEV94680.1|PECL_371|peptidase C1-like family protein	pdam|AH70_10590|AH70_10590|aminopeptidase C	pent|YP_804980|PEPE_1507|Aminopeptidase C
is0284	clau|AEV94681.1|PECL_372|rpiA	pdam|AH70_10595|AH70_10595|ribose 5-phosphate isomerase	pent|YP_804979|PEPE_1506|Ribose 5-phosphate isomerase
is0285	clau|AEV94682.1|PECL_2024|putative acetyltransferase	pdam|AH70_10600|AH70_10600|acetyltransferase	pent|YP_804978|PEPE_1505|Predicted acetyltransferase
is0286	clau|AEV94683.1|PECL_375|putative dUTPase	pdam|AH70_10605|AH70_10605|dUTP diphosphatase	pent|YP_804977|PEPE_1504|dUTPase
is0287	clau|AEV94684.1|PECL_376|radA	pdam|AH70_10610|AH70_10610|DNA repair protein RadA	pent|YP_804976|PEPE_1503|Predicted ATP-dependent serine protease
is0288	clau|AEV94685.1|PECL_377|PIN domain protein	pdam|AH70_10615|AH70_10615|hypothetical protein	pent|YP_804975|PEPE_1502|Integral membrane protein, PIN and TRAM domains
is0289	clau|AEV94686.1|PECL_378|gltX	pdam|AH70_10620|AH70_10620|glutamyl-tRNA synthetase	pent|YP_804974|PEPE_1501|Glutamyl- and glutaminyl-tRNA synthetase
is0290	clau|AEV94688.1|PECL_380|perR	pdam|AH70_09585|AH70_09585|Fur family transcriptional regulator	pent|YP_803876|PEPE_0338|Fe2+/Zn2+ uptake regulation protein
is0291	clau|AEV94690.1|PECL_382|Ribonuclease BN-like family protein	pdam|AH70_09330|AH70_09330|ribonuclease BN	pent|YP_803878|PEPE_0340|Ribonuclease BN-like family enzyme
is0292	clau|AEV94693.1|PECL_385|conserved hypothetical protein with ASCH domain	pdam|AH70_09295|AH70_09295|RNA-binding protein	pent|YP_803879|PEPE_0341|hypothetical protein
is0293	clau|AEV94695.1|PECL_387|ptp	pdam|AH70_09290|AH70_09290|protein tyrosine phosphatase	pent|YP_803880|PEPE_0342|Protein tyrosine/serine phosphatase
is0294	clau|AEV94696.1|PECL_388|HAD hydrolase, IIB family protein	pdam|AH70_01950|AH70_01950|haloacid dehalogenase	pent|YP_803883|PEPE_0345|Predicted hydrolase of the HAD superfamily
is0295	clau|AEV94697.1|PECL_389|putative ribonucleotide reduction protein NrdI	pdam|AH70_01955|AH70_01955|flavoprotein	pent|YP_803882|PEPE_0344|Ribonucleotide reduction protein
is0296	clau|AEV94698.1|PECL_390|ptp3	pdam|AH70_01970|AH70_01970|protein tyrosine phosphatase	pent|YP_803881|PEPE_0343|Protein tyrosine/serine phosphatase
is0297	clau|AEV94700.1|PECL_392|hemolysin-like protein containing CBS domains	pdam|AH70_01945|AH70_01945|hemolysin	pent|YP_803884|PEPE_0346|Hemolysins related protein with CBS domains
is0298	clau|AEV94701.1|PECL_395|aldo/keto reductase family protein	pdam|AH70_01910|AH70_01910|aldo/keto reductase	pent|YP_803885|PEPE_0347|Predicted oxidoreductase
is0299	clau|AEV94704.1|PECL_398|H+ antiporter-2 family protein	pdam|AH70_01705|AH70_01705|MFS transporter permease	pent|YP_805254|PEPE_1791|permease of the major facilitator superfamily
is0300	clau|AEV94711.1|PECL_406|galactose mutarotase related enzyme	pdam|AH70_01480|AH70_01480|galactose mutarotase	pent|YP_805226|PEPE_1763|Galactose mutarotase related enzyme
is0301	clau|AEV94719.1|PECL_414|nitroreductase family protein	pdam|AH70_01110|AH70_01110|nitroreductase	pent|YP_803769|PEPE_0226|Predicted oxidoreductase
is0302	clau|AEV94723.1|PECL_419|phosphatidylethanolamine-binding family protein	pdam|AH70_09640|AH70_09640|hypothetical protein	pent|YP_805077|PEPE_1614|Phospholipid-binding protein
is0303	clau|AEV94728.1|PECL_425|xth	pdam|AH70_05310|AH70_05310|exodeoxyribonuclease III	pent|YP_805076|PEPE_1613|Exonuclease III
is0304	clau|AEV94729.1|PECL_426|ligA	pdam|AH70_05305|AH70_05305|ligA	pent|YP_805075|PEPE_1612|NAD-dependent DNA ligase
is0305	clau|AEV94730.1|PECL_427|Conserved membrane protein, GtcA family	pdam|AH70_09710|AH70_09710|membrane protein	pent|YP_805074|PEPE_1611|Conserved membrane protein, GtcA family
is0306	clau|AEV94731.1|PECL_428|glycosyl transferase 2 family protein	pdam|AH70_08350|AH70_08350|glucosyl transferase family 2	pent|YP_805073|PEPE_1610|Glycosyltransferase related enzyme
is0307	clau|AEV94732.1|PECL_429|tagG	pdam|AH70_02125|AH70_02125|Teichoic acid translocation permease TagG	pent|YP_805070|PEPE_1607|ABC-type polysaccharide/polyol phosphate export system, permease component
is0308	clau|AEV94733.1|PECL_430|tagH	pdam|AH70_02130|AH70_02130|teichoic acid ABC transporter ATP-binding protein	pent|YP_805069|PEPE_1606|ABC-type polysaccharide/polyol phosphate transport system, ATPase component
is0309	clau|AEV94741.1|PECL_438|ion channel family protein	pdam|AH70_07545|AH70_07545|potassium transporter Kef	pent|YP_803839|PEPE_0300|Kef-type K+ transport system, predicted NAD-binding component
is0310	clau|AEV94742.1|PECL_439|asparaginase family protein	pdam|AH70_07540|AH70_07540|asparaginase	pent|YP_803840|PEPE_0301|L-asparaginase
is0311	clau|AEV94743.1|PECL_440|pepO	pdam|AH70_07535|AH70_07535|peptidase M13	pent|YP_803841|PEPE_0302|neutral endopeptidase
is0312	clau|AEV94746.1|PECL_444|RNase H family protein	pdam|AH70_07510|AH70_07510|ribonuclease H	pent|YP_803843|PEPE_0304|RNase H with double-stranded RNA/RNA-DNA hybrid binding domain
is0313	clau|AEV94747.1|PECL_443|acetyltransferase family protein	pdam|AH70_07505|AH70_07505|alanine acetyltransferase	pent|YP_803844|PEPE_0305|hypothetical protein
is0314	clau|AEV94750.1|PECL_447|hypothetical protein	pdam|AH70_10725|AH70_10725|hypothetical protein	pent|YP_803863|PEPE_0325|hypothetical protein
is0315	clau|AEV94752.1|PECL_449|hypothetical protein	pdam|AH70_06440|AH70_06440|hypothetical protein	pent|YP_803868|PEPE_0330|hypothetical protein
is0316	clau|AEV94756.1|PECL_453|nagB	pdam|AH70_06415|AH70_06415|glucosamine-6-phosphate deaminase	pent|YP_803873|PEPE_0335|Glucosamine-6-phosphate isomerase
is0317	clau|AEV94757.1|PECL_454|lytTr DNA-binding domain protein	pdam|AH70_04265|AH70_04265|DNA-binding protein	pent|YP_803671|PEPE_0122|Response regulator of the LytR/AlgR family
is0318	clau|AEV94758.1|PECL_455|hypothetical protein	pdam|AH70_04260|AH70_04260|membrane protein	pent|YP_803670|PEPE_0121|hypothetical protein
is0319	clau|AEV94759.1|PECL_456|hypothetical protein	pdam|AH70_02330|AH70_02330|hypothetical protein	pent|YP_805212|PEPE_1749|hypothetical protein
is0320	clau|AEV94764.1|PECL_461|ackA	pdam|AH70_09605|AH70_09605|acetate kinase	pent|YP_803874|PEPE_0336|Acetate kinase
is0321	clau|AEV94765.1|PECL_462|pta	pdam|AH70_09600|AH70_09600|phosphate acetyltransferase	pent|YP_803875|PEPE_0337|Phosphotransacetylase
is0322	clau|AEV94768.1|PECL_466|cysS	pdam|AH70_10625|AH70_10625|cysteinyl-tRNA synthetase	pent|YP_804973|PEPE_1500|Cysteinyl-tRNA synthetase
is0323	clau|AEV94769.1|PECL_467|RNase3 domain protein	pdam|AH70_10630|AH70_10630|Mini-ribonuclease 3	pent|YP_804972|PEPE_1499|Ribonuclease III family protein
is0324	clau|AEV94770.1|PECL_468|RNA 2'-O ribose methyltransferase substrate binding family protein	pdam|AH70_10635|AH70_10635|RNA methyltransferase	pent|YP_804971|PEPE_1498|rRNA methylase
is0325	clau|AEV94771.1|PECL_469|RNA polymerase sigma factor, sigma-70 family protein	pdam|AH70_10640|AH70_10640|hypothetical protein	pent|YP_804970|PEPE_1497|ComX
is0326	clau|AEV94772.1|PECL_470|secE	pdam|AH70_04750|AH70_04750|preprotein translocase subunit SecE	pent|YP_804968|PEPE_1495|Preprotein translocase subunit SecE
is0327	clau|AEV94773.1|PECL_471|nusG	pdam|AH70_04755|AH70_04755|antitermination protein NusG	pent|YP_804967|PEPE_1494|Transcription antiterminator
is0328	clau|AEV94774.1|PECL_472|rplK	pdam|AH70_04760|AH70_04760|50S ribosomal protein L11	pent|YP_804966|PEPE_1493|Ribosomal protein L11
is0329	clau|AEV94775.1|PECL_473|rplA	pdam|AH70_04765|AH70_04765|50S ribosomal protein L1	pent|YP_804965|PEPE_1492|Ribosomal protein L1
is0330	clau|AEV94776.1|PECL_474|rplJ	pdam|AH70_04770|AH70_04770|50S ribosomal protein L10	pent|YP_804964|PEPE_1491|Ribosomal protein L10
is0331	clau|AEV94777.1|PECL_475|rplL	pdam|AH70_04775|AH70_04775|rplL	pent|YP_804963|PEPE_1490|Ribosomal protein L7/L12
is0332	clau|AEV94779.1|PECL_477|pyrF	pdam|AH70_04170|AH70_04170|orotidine 5'-phosphate decarboxylase	pent|YP_805138|PEPE_1675|Orotidine-5'-phosphate decarboxylase
is0333	clau|AEV94781.1|PECL_479|pyrB	pdam|AH70_07185|AH70_07185|aspartate carbamoyltransferase catalytic subunit	pent|YP_803851|PEPE_0313|Aspartate carbamoyltransferase, catalytic chain
is0334	clau|AEV94782.1|PECL_480|pyrC	pdam|AH70_07180|AH70_07180|dihydroorotase	pent|YP_803852|PEPE_0314|Dihydroorotase
is0335	clau|AEV94783.1|PECL_481|carA	pdam|AH70_07175|AH70_07175|carbamoyl phosphate synthase small subunit	pent|YP_803853|PEPE_0315|Carbamoylphosphate synthase small subunit
is0336	clau|AEV94784.1|PECL_482|carB	pdam|AH70_07170|AH70_07170|carbamoyl phosphate synthase large subunit	pent|YP_803854|PEPE_0316|Carbamoylphosphate synthase large subunit
is0337	clau|AEV94786.1|PECL_484|flavodoxin family protein	pdam|AH70_06525|AH70_06525|flavodoxin	pent|YP_805147|PEPE_1684|Flavodoxin
is0338	clau|AEV94791.1|PECL_489|nrdF	pdam|AH70_04795|AH70_04795|ribonucleotide-diphosphate reductase subunit beta	pent|YP_804962|PEPE_1489|Ribonucleotide reductase, beta subunit
is0339	clau|AEV94793.1|PECL_491|nrdH	pdam|AH70_04810|AH70_04810|glutaredoxin	pent|YP_804960|PEPE_1487|Glutaredoxin related protein
is0340	clau|AEV94797.1|PECL_495|cytidine and deoxycytidylate deaminase zinc-binding region family protein	pdam|AH70_04820|AH70_04820|dCMP deaminase	pent|YP_804958|PEPE_1485|Cytosine/adenosine deaminase
is0341	clau|AEV94798.1|PECL_496|dnaX	pdam|AH70_04825|AH70_04825|DNA polymerase III subunit gamma/tau	pent|YP_804957|PEPE_1484|DNA polymerase III, gamma/tau subunit
is0342	clau|AEV94799.1|PECL_497|hypothetical protein	pdam|AH70_04830|AH70_04830|hypothetical protein	pent|YP_804956|PEPE_1483|hypothetical protein
is0343	clau|AEV94800.1|PECL_498|recR	pdam|AH70_04835|AH70_04835|recombinase	pent|YP_804955|PEPE_1482|Recombinational DNA repair protein (RecF pathway)
is0344	clau|AEV94801.1|PECL_499|tmk	pdam|AH70_04840|AH70_04840|thymidylate kinase	pent|YP_804954|PEPE_1481|Thymidylate kinase
is0345	clau|AEV94803.1|PECL_501|holB	pdam|AH70_04850|AH70_04850|DNA polymerase III subunit delta'	pent|YP_804952|PEPE_1479|DNA replication ATPase
is0346	clau|AEV94804.1|PECL_502|hypothetical protein	pdam|AH70_04855|AH70_04855|initiation-control protein	pent|YP_804951|PEPE_1478|Regulator of replication initiation timing
is0347	clau|AEV94805.1|PECL_503|rsmI	pdam|AH70_04860|AH70_04860|16S rRNA methyltransferase	pent|YP_804950|PEPE_1477|Predicted methyltransferase
is0348	clau|AEV94806.1|PECL_504|fat	pdam|AH70_04865|AH70_04865|acyl-ACP thioesterase	pent|YP_804949|PEPE_1476|Acyl-ACP thioesterase
is0349	clau|AEV94808.1|PECL_506|glycoprotease family protein	pdam|AH70_04875|AH70_04875|peptidase M22	pent|YP_804947|PEPE_1474|Metal-dependent protease-like protein, putative molecular chaperone
is0350	clau|AEV94809.1|PECL_507|rimI	pdam|AH70_04880|AH70_04880|alanine acetyltransferase	pent|YP_804946|PEPE_1473|Acetyltransferase
is0351	clau|AEV94810.1|PECL_508|metallohydrolase, glycoprotease/Kae1 family protein	pdam|AH70_04885|AH70_04885|tRNA threonylcarbamoyladenosine biosynthesis protein Gcp	pent|YP_804945|PEPE_1472|Metal-dependent protease with possible chaperone activity
is0352	clau|AEV94811.1|PECL_509|beta-lactamase family protein	pdam|AH70_04890|AH70_04890|beta-lactamase	pent|YP_804944|PEPE_1471|Beta-lactamase class C related penicillin binding protein
is0353	clau|AEV94812.1|PECL_510|CAAX amino terminal protease self- immunity family protein	pdam|AH70_01730|AH70_01730|CAAX protease	pent|YP_803957|PEPE_0419|Predicted metal-dependent membrane protease
is0354	clau|AEV94813.1|PECL_511|groS	pdam|AH70_01735|AH70_01735|molecular chaperone GroES	pent|YP_803958|PEPE_0420|Co-chaperonin GroES (HSP10)
is0355	clau|AEV94814.1|PECL_512|groL	pdam|AH70_01740|AH70_01740|groEL	pent|YP_803959|PEPE_0421|Chaperonin GroEL (HSP60 family)
is0356	clau|AEV94815.1|PECL_513|amino acid/polyamine/organocation transporter, APC superfamily	pdam|AH70_09845|AH70_09845|amino acid permease	pent|YP_803960|PEPE_0422|Amino acid transporter
is0357	clau|AEV94816.1|PECL_515|glycosyl transferase 4 family protein	pdam|AH70_09850|AH70_09850|UDP-phosphate N-acetyl-glucosaminyl transferase	pent|YP_803961|PEPE_0423|UDP-N-acetylmuramyl pentapeptide phosphotransferase/UDP-N-acetylglucosamine-1-phosphate transferase
is0358	clau|AEV94817.1|PECL_516|hypothetical protein	pdam|AH70_09855|AH70_09855|hypothetical protein	pent|YP_803962|PEPE_0424|hypothetical protein
is0359	clau|AEV94818.1|PECL_517|ComF operon protein A	pdam|AH70_09860|AH70_09860|competence protein ComF	pent|YP_803963|PEPE_0425|Superfamily II DNA/RNA helicase required for DNA uptake (late competence protein)
is0360	clau|AEV94819.1|PECL_518|ComF operon protein C	pdam|AH70_09865|AH70_09865|competence protein ComFC	pent|YP_803964|PEPE_0426|Predicted amidophosphoribosyltransferase
is0361	clau|AEV94820.1|PECL_519|Sigma 54 modulation protein / S30EA ribosomal protein	pdam|AH70_09870|AH70_09870|sigma-54 modulation protein	pent|YP_803965|PEPE_0427|Ribosome-associated protein Y (PSrp-1)
is0362	clau|AEV94822.1|PECL_521|prfB	pdam|AH70_09880|AH70_09880|peptide chain release factor 2	pent|YP_803968|PEPE_0430|Protein chain release factor B
is0363	clau|AEV94823.1|PECL_522|phoP	pdam|AH70_09885|AH70_09885|chemotaxis protein CheY	pent|YP_803969|PEPE_0431|DNA-binding response regulator, OmpR family (Rec-wHTH domains)
is0364	clau|AEV94824.1|PECL_523|phoR	pdam|AH70_09890|AH70_09890|histidine kinase	pent|YP_803970|PEPE_0432|Signal transduction histidine kinase
is0365	clau|AEV94825.1|PECL_524|pstS	pdam|AH70_09895|AH70_09895|phosphate ABC transporter substrate-binding protein	pent|YP_803971|PEPE_0433|ABC-type phosphate transport system, periplasmic component
is0366	clau|AEV94826.1|PECL_525|pstC	pdam|AH70_09900|AH70_09900|phosphate ABC transporter permease	pent|YP_803972|PEPE_0434|ABC-type phosphate transport system, permease component
is0367	clau|AEV94827.1|PECL_526|pstA	pdam|AH70_09905|AH70_09905|phosphate ABC transporter permease	pent|YP_803973|PEPE_0435|ABC-type phosphate transport system, permease component
is0368	clau|AEV94828.1|PECL_527|pstB	pdam|AH70_09910|AH70_09910|phosphate ABC transporter ATP-binding protein	pent|YP_803974|PEPE_0436|ABC-type phosphate transport system, ATPase component
is0369	clau|AEV94829.1|PECL_528|pstB	pdam|AH70_09915|AH70_09915|phosphate ABC transporter ATP-binding protein	pent|YP_803975|PEPE_0437|ABC-type phosphate transport system, ATPase component
is0370	clau|AEV94830.1|PECL_529|phoU	pdam|AH70_09920|AH70_09920|PhoU family transcriptional regulator	pent|YP_803976|PEPE_0438|Phosphate uptake regulator
is0371	clau|AEV94831.1|PECL_530|pspC domain protein	pdam|AH70_09925|AH70_09925|transcriptional regulator	pent|YP_803977|PEPE_0439|Putative stress-responsive transcriptional regulator
is0372	clau|AEV94833.1|PECL_532|hprK	pdam|AH70_09935|AH70_09935|serine kinase	pent|YP_803979|PEPE_0441|Serine kinase of the HPr protein, regulates carbohydrate metabolism
is0373	clau|AEV94834.1|PECL_533|lgt	pdam|AH70_09940|AH70_09940|prolipoprotein diacylglyceryl transferase	pent|YP_803980|PEPE_0442|Prolipoprotein diacylglyceryltransferase
is0374	clau|AEV94835.1|PECL_534|gpsA	pdam|AH70_09945|AH70_09945|glycerol-3-phosphate dehydrogenase	pent|YP_803981|PEPE_0443|Glycerol-3-phosphate dehydrogenase
is0375	clau|AEV94836.1|PECL_535|galU	pdam|AH70_09950|AH70_09950|UTP--glucose-1-phosphate uridylyltransferase	pent|YP_803982|PEPE_0444|UDP-glucose pyrophosphorylase
is0376	clau|AEV94837.1|PECL_536|trxB	pdam|AH70_09955|AH70_09955|thioredoxin reductase	pent|YP_803983|PEPE_0445|Thioredoxin reductase
is0377	clau|AEV94839.1|PECL_538|phosphoglucomutase/phosphomannomutase	pdam|AH70_09960|AH70_09960|phosphoglucomutase	pent|YP_803984|PEPE_0446|Phosphomannomutase
is0378	clau|AEV94840.1|PECL_539|uvrB	pdam|AH70_09970|AH70_09970|excinuclease ABC subunit B	pent|YP_803986|PEPE_0448|Helicase subunit of the DNA excision repair complex
is0379	clau|AEV94841.1|PECL_540|uvrA	pdam|AH70_04645|AH70_04645|excinuclease ABC subunit A	pent|YP_803987|PEPE_0449|Excinuclease ATPase subunit
is0380	clau|AEV94842.1|PECL_541|Uncharacterized P-loop ATPase protein UPF0042	pdam|AH70_09985|AH70_09985|ATPase P	pent|YP_803988|PEPE_0450|Predicted P-loop-containing kinase
is0381	clau|AEV94843.1|PECL_542|hypothetical protein	pdam|AH70_09990|AH70_09990|hypothetical protein	pent|YP_803989|PEPE_0451|hypothetical protein
is0382	clau|AEV94844.1|PECL_543|whiA	pdam|AH70_09995|AH70_09995|sporulation regulator WhiA	pent|YP_803990|PEPE_0452|hypothetical protein
is0383	clau|AEV94845.1|PECL_544|clpP	pdam|AH70_07740|AH70_07740|Clp protease	pent|YP_803993|PEPE_0455|Protease subunit of ATP-dependent Clp protease
is0384	clau|AEV94846.1|PECL_546|rpoN	pdam|AH70_07730|AH70_07730|RNA polymerase factor sigma-54	pent|YP_803994|PEPE_0457|DNA-directed RNA polymerase specialized sigma subunit, sigma54-like protein
is0385	clau|AEV94847.1|PECL_547|cggR	pdam|AH70_07725|AH70_07725|SorC family transcriptional regulator	pent|YP_803995|PEPE_0458|central glycolytic genes regulator
is0386	clau|AEV94848.1|PECL_548|gap	pdam|AH70_07720|AH70_07720|glyceraldehyde-3-phosphate dehydrogenase	pent|YP_803996|PEPE_0459|Glyceraldehyde-3-phosphate dehydrogenase
is0387	clau|AEV94849.1|PECL_549|pgk	pdam|AH70_07715|AH70_07715|phosphoglycerate kinase	pent|YP_803997|PEPE_0460|3-phosphoglycerate kinase
is0388	clau|AEV94850.1|PECL_550|tpiA	pdam|AH70_07710|AH70_07710|tpiA	pent|YP_803998|PEPE_0461|Triosephosphate isomerase
is0389	clau|AEV94851.1|PECL_551|eno	pdam|AH70_07705|AH70_07705|eno	pent|YP_803999|PEPE_0462|Enolase
is0390	clau|AEV94853.1|PECL_554|secG	pdam|AH70_07690|AH70_07690|preprotein translocase subunit SecG	pent|YP_804000|PEPE_0463|Preprotein translocase subunit SecG
is0391	clau|AEV94854.1|PECL_555|rnr	pdam|AH70_07685|AH70_07685|ribonuclease R	pent|YP_804001|PEPE_0464|Exoribonuclease R
is0392	clau|AEV94855.1|PECL_556|smpB	pdam|AH70_07680|AH70_07680|single-stranded DNA-binding protein	pent|YP_804002|PEPE_0465|tmRNA-binding protein
is0393	clau|AEV94861.1|PECL_562|acetyltransferase family protein	pdam|AH70_07670|AH70_07670|acetyltransferase	pent|YP_804003|PEPE_0466|Acetyltransferase, GNAT family
is0394	clau|AEV94862.1|PECL_563|hypothetical protein	pdam|AH70_07665|AH70_07665|hypothetical protein	pent|YP_804004|PEPE_0467|hypothetical protein
is0395	clau|AEV94863.1|PECL_564|hydrolase, haloacid dehalogenase-like protein	pdam|AH70_07660|AH70_07660|HAD family hydrolase	pent|YP_804005|PEPE_0468|Predicted hydrolase of the HAD superfamily
is0396	clau|AEV94864.1|PECL_565|ung	pdam|AH70_07655|AH70_07655|uracil-DNA glycosylase	pent|YP_804006|PEPE_0469|Uracil DNA glycosylase
is0397	clau|AEV94865.1|PECL_566|hypothetical protein	pdam|AH70_07650|AH70_07650|ATP/GTP hydrolase	pent|YP_804007|PEPE_0470|Predicted ATPase or kinase
is0398	clau|AEV94866.1|PECL_568|acetyltransferase, GNAT family	pdam|AH70_07645|AH70_07645|GNAT family acetyltransferase	pent|YP_804008|PEPE_0471|Acetyltransferase, GNAT family
is0399	clau|AEV94867.1|PECL_567|exonuclease, DNA polymerase III, epsilon subunit family protein	pdam|AH70_07640|AH70_07640|DNA polymerase III subunit alpha	pent|YP_804009|PEPE_0472|DNA polymerase III, epsilon subunit related 3'-5' exonuclease
is0400	clau|AEV94868.1|PECL_569|oxidoreductase, NAD-binding Rossmann fold family protein	pdam|AH70_07635|AH70_07635|oxidoreductase	pent|YP_804010|PEPE_0473|Predicted dehydrogenase related protein
is0401	clau|AEV94869.1|PECL_570|murB	pdam|AH70_07630|AH70_07630|murB	pent|YP_804011|PEPE_0474|UDP-N-acetylmuramate dehydrogenase
is0402	clau|AEV94870.1|PECL_571|disA bacterial checkpoint controller nucleotide-binding family protein	pdam|AH70_03380|AH70_03380|hypothetical protein	pent|YP_804012|PEPE_0475|hypothetical protein
is0403	clau|AEV94871.1|PECL_572|conserved hypothetical protein (YbbR-like)	pdam|AH70_03375|AH70_03375|hypothetical protein	pent|YP_804013|PEPE_0476|hypothetical protein
is0404	clau|AEV94872.1|PECL_573|glmM	pdam|AH70_03370|AH70_03370|phosphoglucosamine mutase	pent|YP_804014|PEPE_0477|Phosphomannomutase
is0405	clau|AEV94873.1|PECL_574|glmS	pdam|AH70_03365|AH70_03365|glucosamine--fructose-6-phosphate aminotransferase	pent|YP_804015|PEPE_0478|Glucosamine 6-phosphate synthetase, amidotransferase and phosphosugar isomerase domains
is0406	clau|AEV94874.1|PECL_575|hypothetical protein	pdam|AH70_03355|AH70_03355|hypothetical protein	pent|YP_804016|PEPE_0479|hypothetical protein
is0407	clau|AEV94882.1|PECL_583|licD family protein	pdam|AH70_03305|AH70_03305|lipopolysaccharide cholinephosphotransferase	pent|YP_804073|PEPE_0543|LPS biosynthesis protein
is0408	clau|AEV94895.1|PECL_597|phage Terminase family protein	pdam|AH70_09455|AH70_09455|terminase	pent|YP_804503|PEPE_1005|Phage terminase-like protein, large subunit
is0409	clau|AEV94897.1|PECL_599|prophage Lp3 protein 17, portal protein	pdam|AH70_09445|AH70_09445|portal protein	pent|YP_804501|PEPE_1003|hypothetical protein
is0410	clau|AEV94898.1|PECL_601|phage prohead protease, HK97 family	pdam|AH70_09435|AH70_09435|capsid protein	pent|YP_804499|PEPE_1001|Predicted phage phi-C31 gp36 major capsid-like protein
is0411	clau|AEV94899.1|PECL_602|phage gp6-like head-tail connector family protein	pdam|AH70_09430|AH70_09430|DNA packaging protein	pent|YP_804498|PEPE_1000|hypothetical protein
is0412	clau|AEV94907.1|PECL_611|Two-component response regulator	pdam|AH70_03250|AH70_03250|PhoP family transcriptional regulator	pent|YP_804835|PEPE_1354|DNA-binding response regulator, OmpR family (Rec-wHTH domains)
is0413	clau|AEV94908.1|PECL_612|Two-component system, sensor histidine kinase	pdam|AH70_03245|AH70_03245|histidine kinase	pent|YP_804834|PEPE_1353|Signal transduction histidine kinase
is0414	clau|AEV94911.1|PECL_615|fba	pdam|AH70_03240|AH70_03240|fructose-bisphosphate aldolase	pent|YP_804833|PEPE_1352|Fructose/tagatose bisphosphate aldolase
is0415	clau|AEV94912.1|PECL_616|sugar transport family protein	pdam|AH70_03235|AH70_03235|glucose transporter GlcU	pent|YP_804832|PEPE_1351|Putative glucose uptake permease
is0416	clau|AEV94923.1|PECL_628|pgi	pdam|AH70_03230|AH70_03230|pgi	pent|YP_804831|PEPE_1350|Glucose-6-phosphate isomerase
is0417	clau|AEV94924.1|PECL_629|nrdD	pdam|AH70_07405|AH70_07405|ribonucleoside-triphosphate reductase	pent|YP_804020|PEPE_0484|Oxygen-sensitive ribonucleoside-triphosphate reductase
is0418	clau|AEV94925.1|PECL_630|nrdG	pdam|AH70_07400|AH70_07400|ribonucleoside-triphosphate reductase activating protein	pent|YP_804021|PEPE_0485|Organic radical activating enzyme
is0419	clau|AEV94926.1|PECL_631|cadA	pdam|AH70_08595|AH70_08595|cobalt ABC transporter ATP-binding protein	pent|YP_803643|PEPE_0090|Cation transport ATPase
is0420	clau|AEV94928.1|PECL_635|hypothetical protein	pdam|AH70_01805|AH70_01805|hypothetical protein	pent|YP_804102|PEPE_0572|Glycosyltransferase
is0421	clau|AEV94934.1|PECL_641|hypothetical protein	pdam|AH70_05290|AH70_05290|membrane protein	pent|YP_803763|PEPE_0220|hypothetical protein
is0422	clau|AEV94937.1|PECL_644|hypothetical protein	pdam|AH70_03200|AH70_03200|hypothetical protein	pent|YP_804822|PEPE_1339|hypothetical protein
is0423	clau|AEV94938.1|PECL_645|Transcriptional regulator, TetR family	pdam|AH70_03160|AH70_03160|TetR family transcriptional regulator	pent|YP_804821|PEPE_1338|Transcriptional regulator
is0424	clau|AEV94939.1|PECL_646|ABC transporter, ATP-binding/permease protein	pdam|AH70_03155|AH70_03155|multidrug ABC transporter ATP-binding protein	pent|YP_804820|PEPE_1337|ABC-type multidrug transport system, ATPase and permease component
is0425	clau|AEV94940.1|PECL_647|ABC-type multidrug transport system, ATPase and permease component	pdam|AH70_00760|AH70_00760|multidrug ABC transporter ATP-binding protein	pent|YP_804819|PEPE_1336|ABC-type multidrug transport system, ATPase and permease component
is0426	clau|AEV94941.1|PECL_649|beta-lactamase family protein	pdam|AH70_00765|AH70_00765|beta-lactamase	pent|YP_804818|PEPE_1335|Beta-lactamase class C related penicillin binding protein
is0427	clau|AEV94942.1|PECL_650|manA	pdam|AH70_00770|AH70_00770|mannose-6-phosphate isomerase	pent|YP_804817|PEPE_1334|Phosphomannose isomerase
is0428	clau|AEV94943.1|PECL_651|Glycosyl transferase, group 1	pdam|AH70_01885|AH70_01885|poly(glycerol-phosphate) alpha-glucosyltransferase	pent|YP_803767|PEPE_0224|Glycosyltransferase
is0429	clau|AEV94944.1|PECL_652|Glycosyl transferase, group 1	pdam|AH70_01880|AH70_01880|glycosyl transferase	pent|YP_803768|PEPE_0225|Glycosyltransferase
is0430	clau|AEV94945.1|PECL_653|cobB/CobQ-like glutamine amidotransferase domain protein	pdam|AH70_00775|AH70_00775|glutamine amidotransferase	pent|YP_804816|PEPE_1333|Predicted glutamine amidotransferase
is0431	clau|AEV94946.1|PECL_654|mur ligase middle domain protein	pdam|AH70_00780|AH70_00780|UDP-N-acetylmuramyl peptide synthase	pent|YP_804815|PEPE_1332|UDP-N-acetylmuramyl tripeptide synthase
is0432	clau|AEV94947.1|PECL_655|thymidine kinase family protein	pdam|AH70_00785|AH70_00785|thymidine kinase	pent|YP_804814|PEPE_1331|Thymidine kinase
is0433	clau|AEV94948.1|PECL_656|prfA	pdam|AH70_00790|AH70_00790|peptide chain release factor 1	pent|YP_804813|PEPE_1330|Protein chain release factor A
is0434	clau|AEV94949.1|PECL_657|prmC	pdam|AH70_00795|AH70_00795|protein-(glutamine-N5) methyltransferase	pent|YP_804812|PEPE_1329|Methylase of polypeptide chain release factor
is0435	clau|AEV94950.1|PECL_658|hypothetical protein	pdam|AH70_00800|AH70_00800|translation factor Sua5	pent|YP_804811|PEPE_1328|Putative translation factor (SUA5)
is0436	clau|AEV94951.1|PECL_659|serine hydroxymethyltransferase family protein	pdam|AH70_00805|AH70_00805|glyA	pent|YP_804810|PEPE_1327|Glycine/serine hydroxymethyltransferase
is0437	clau|AEV94952.1|PECL_660|upp	pdam|AH70_00810|AH70_00810|uracil phosphoribosyltransferase	pent|YP_804809|PEPE_1326|Uracil phosphoribosyltransferase
is0438	clau|AEV94953.1|PECL_661|atpB	pdam|AH70_02280|AH70_02280|ATP synthase subunit A	pent|YP_804806|PEPE_1323|F0F1-type ATP synthase, subunit a
is0439	clau|AEV94954.1|PECL_662|atpE	pdam|AH70_02285|AH70_02285|ATP synthase F0F1 subunit C	pent|YP_804805|PEPE_1322|F0F1-type ATP synthase, subunit c
is0440	clau|AEV94955.1|PECL_663|atpF	pdam|AH70_02290|AH70_02290|ATP synthase F0F1 subunit B	pent|YP_804804|PEPE_1321|F0F1-type ATP synthase, subunit b
is0441	clau|AEV94956.1|PECL_664|atpH	pdam|AH70_02295|AH70_02295|ATP synthase F0F1 subunit delta	pent|YP_804803|PEPE_1320|F0F1-type ATP synthase, delta subunit
is0442	clau|AEV94957.1|PECL_665|atpA	pdam|AH70_02300|AH70_02300|ATP F0F1 synthase subunit alpha	pent|YP_804802|PEPE_1319|F0F1-type ATP synthase, alpha subunit
is0443	clau|AEV94958.1|PECL_666|atpG	pdam|AH70_02305|AH70_02305|ATP synthase F0F1 subunit gamma	pent|YP_804801|PEPE_1318|F0F1-type ATP synthase, gamma subunit
is0444	clau|AEV94959.1|PECL_667|atpD	pdam|AH70_02310|AH70_02310|ATP synthase subunit beta	pent|YP_804800|PEPE_1317|F0F1-type ATP synthase, beta subunit
is0445	clau|AEV94960.1|PECL_668|atpC	pdam|AH70_02315|AH70_02315|ATP synthase subunit epsilon	pent|YP_804799|PEPE_1316|F0F1-type ATP synthase, epsilon subunit
is0446	clau|AEV94961.1|PECL_669|hypothetical protein	pdam|AH70_06790|AH70_06790|membrane protein	pent|YP_804798|PEPE_1315|Predicted membrane protein
is0447	clau|AEV94963.1|PECL_671|hypothetical protein	pdam|AH70_06775|AH70_06775|hypothetical protein	pent|YP_804796|PEPE_1313|hypothetical protein
is0448	clau|AEV94964.1|PECL_672|cell cycle family protein	pdam|AH70_06770|AH70_06770|cell division protein FtsW	pent|YP_804795|PEPE_1312|cell division membrane protein
is0449	clau|AEV94965.1|PECL_673|metN2	pdam|AH70_06765|AH70_06765|methionine ABC transporter ATP-binding protein	pent|YP_804794|PEPE_1311|ABC-type metal ion transport system, ATPase component
is0450	clau|AEV94966.1|PECL_674|metI	pdam|AH70_06760|AH70_06760|methionine ABC transporter permease	pent|YP_804793|PEPE_1310|ABC-type metal ion transport system, permease component
is0451	clau|AEV94967.1|PECL_675|D-methionine ABC transporter, substrate-binding protein	pdam|AH70_06755|AH70_06755|methionine ABC transporter substrate-binding protein	pent|YP_804792|PEPE_1309|ABC-type metal ion transport system, periplasmic component/surface antigen
is0452	clau|AEV94969.1|PECL_677|Transcriptional regulator, GntR family	pdam|AH70_06735|AH70_06735|GntR family transcriptional regulator	pent|YP_804791|PEPE_1308|Predicted transcriptional regulator
is0453	clau|AEV94970.1|PECL_678|ABC transporter family protein	pdam|AH70_06730|AH70_06730|multidrug ABC transporter ATP-binding protein	pent|YP_804790|PEPE_1307|ABC-type multidrug transport system, ATPase component
is0454	clau|AEV94971.1|PECL_679|putative membrane protein	pdam|AH70_06725|AH70_06725|hypothetical protein	pent|YP_804789|PEPE_1306|ABC transporter, permease protein
is0455	clau|AEV94972.1|PECL_680|hypothetical protein	pdam|AH70_06720|AH70_06720|membrane protein	pent|YP_804788|PEPE_1305|Predicted integral membrane protein
is0456	clau|AEV94974.1|PECL_682|hypothetical protein	pdam|AH70_06715|AH70_06715|membrane protein	pent|YP_804786|PEPE_1303|hypothetical protein
is0457	clau|AEV94975.1|PECL_683|zinc-binding alcohol dehydrogenase family protein	pdam|AH70_06710|AH70_06710|NADPH:quinone reductase	pent|YP_805229|PEPE_1766|NADPH:quinone reductase related Zn-dependent oxidoreductase
is0458	clau|AEV94976.1|PECL_684|D-alanine--D-alanine ligase family protein	pdam|AH70_06705|AH70_06705|D-alanine--D-alanine ligase	pent|YP_804785|PEPE_1302|D-alanine-D-alanine ligase related ATP-grasp enzyme
is0459	clau|AEV94977.1|PECL_685|methyladenine glycosylase family protein	pdam|AH70_06695|AH70_06695|DNA-3-methyladenine glycosylase	pent|YP_804784|PEPE_1301|3-methyladenine DNA glycosylase
is0460	clau|AEV94978.1|PECL_686|universal stress family protein	pdam|AH70_06690|AH70_06690|universal stress protein UspA	pent|YP_804783|PEPE_1300|Universal stress protein UspA related nucleotide-binding protein
is0461	clau|AEV94979.1|PECL_687|AAA family ATPase	pdam|AH70_06680|AH70_06680|recombinase RarA	pent|YP_804781|PEPE_1298|Helicase subunit of the Holliday junction resolvase related ATPase
is0462	clau|AEV94980.1|PECL_688|rpsD	pdam|AH70_06665|AH70_06665|30S ribosomal protein S4	pent|YP_804780|PEPE_1297|Ribosomal protein S4
is0463	clau|AEV94981.1|PECL_689|yebR	pdam|AH70_06660|AH70_06660|histidine kinase	pent|YP_804779|PEPE_1296|GAF domain-containing protein
is0464	clau|AEV94982.1|PECL_690|ezrA	pdam|AH70_06655|AH70_06655|selenide, water dikinase	pent|YP_804778|PEPE_1295|Negative regulator of septation ring formation
is0465	clau|AEV94983.1|PECL_691|aminotransferase class-V family protein	pdam|AH70_06650|AH70_06650|aminotransferase V	pent|YP_804777|PEPE_1294|Cysteine sulfinate desulfinase/cysteine desulfurase related enzyme
is0466	clau|AEV94984.1|PECL_692|thiI	pdam|AH70_06645|AH70_06645|thiamine biosynthesis protein ThiI	pent|YP_804776|PEPE_1293|Thiamine biosynthesis ATP pyrophosphatase
is0467	clau|AEV94985.1|PECL_693|ahpC/TSA family protein	pdam|AH70_06640|AH70_06640|thiol peroxidase	pent|YP_804775|PEPE_1292|Peroxiredoxin
is0468	clau|AEV94986.1|PECL_694|valS	pdam|AH70_06635|AH70_06635|valS	pent|YP_804774|PEPE_1291|Valyl-tRNA synthetase
is0469	clau|AEV94987.1|PECL_695|folC	pdam|AH70_06630|AH70_06630|folylpolyglutamate synthase	pent|YP_804773|PEPE_1290|Folylpolyglutamate synthase
is0470	clau|AEV94988.1|PECL_696|DNA repair RadC family protein	pdam|AH70_06625|AH70_06625|hypothetical protein	pent|YP_804772|PEPE_1289|DNA repair protein
is0471	clau|AEV94989.1|PECL_697|mreC	pdam|AH70_06620|AH70_06620|rod shape-determining protein MreC	pent|YP_804771|PEPE_1288|Cell shape-determining protein
is0472	clau|AEV94990.1|PECL_698|mreD	pdam|AH70_06615|AH70_06615|rod shape-determining protein MreD	pent|YP_804770|PEPE_1287|Cell shape-determining protein
is0473	clau|AEV94991.1|PECL_699|amino ABC transporter, permease , 3-TM region, His/Glu/Gln/Arg/opine family domain protein	pdam|AH70_03920|AH70_03920|amino acid ABC transporter permease	pent|YP_804769|PEPE_1286|ABC-type amino acid transport system, permease component
is0474	clau|AEV94992.1|PECL_700|ABC transporter, ATPase component	pdam|AH70_03925|AH70_03925|polar amino acid ABC transporter ATPase	pent|YP_804768|PEPE_1285|ABC-type polar amino acid transport system, ATPase component
is0475	clau|AEV94993.1|PECL_701|polar amino acid ABC uptake transporter substrate binding protein	pdam|AH70_03930|AH70_03930|amino acid ABC transporter substrate-binding protein	pent|YP_804767|PEPE_1284|ABC-type amino acid transport/signal transduction system, periplasmic component/domain
is0476	clau|AEV94995.1|PECL_703|Zn-dependent peptidase	pdam|AH70_03935|AH70_03935|peptidase M16	pent|YP_804765|PEPE_1282|Predicted Zn-dependent peptidase
is0477	clau|AEV94996.1|PECL_705|peptidase M16 inactive domain protein	pdam|AH70_03940|AH70_03940|zinc protease	pent|YP_804764|PEPE_1281|Predicted Zn-dependent peptidase
is0478	clau|AEV94997.1|PECL_706|short chain dehydrogenase family protein	pdam|AH70_03945|AH70_03945|3-oxoacyl-ACP reductase	pent|YP_804763|PEPE_1280|3-oxoacyl-acyl carrier protein reductase
is0479	clau|AEV94999.1|PECL_708|pgsA	pdam|AH70_03955|AH70_03955|CDP-diacylglycerol--glycerol-3-phosphate 3-phosphatidyltransferase	pent|YP_804761|PEPE_1278|Phosphatidylglycerophosphate synthase
is0480	clau|AEV95000.1|PECL_709|cinA	pdam|AH70_03960|AH70_03960|damage-inducible protein CinA	pent|YP_804760|PEPE_1277|Predicted nucleotide-utilizing enzyme, CinA
is0481	clau|AEV95001.1|PECL_710|recA	pdam|AH70_03965|AH70_03965|recombinase RecA	pent|YP_804759|PEPE_1276|RecA/RadA recombinase
is0482	clau|AEV95002.1|PECL_711|rny	pdam|AH70_03970|AH70_03970|ribonuclease	pent|YP_804758|PEPE_1275|Predicted membrane-associated HD superfamily hydrolase
is0483	clau|AEV95003.1|PECL_712|mutS	pdam|AH70_03975|AH70_03975|DNA mismatch repair protein MutS	pent|YP_804757|PEPE_1274|Mismatch repair ATPase (MutS family)
is0484	clau|AEV95004.1|PECL_713|mutL	pdam|AH70_03980|AH70_03980|DNA mismatch repair protein MutL	pent|YP_804756|PEPE_1273|DNA mismatch repair enzyme (predicted ATPase)
is0485	clau|AEV95005.1|PECL_714|ruvA	pdam|AH70_03985|AH70_03985|ATP-dependent DNA helicase RuvA	pent|YP_804755|PEPE_1272|Holliday junction resolvasome, DNA-binding subunit
is0486	clau|AEV95006.1|PECL_715|ruvB	pdam|AH70_03990|AH70_03990|ATP-dependent DNA helicase RuvB	pent|YP_804754|PEPE_1271|Holliday junction resolvasome, helicase subunit
is0487	clau|AEV95008.1|PECL_717|tgt	pdam|AH70_03995|AH70_03995|tgt	pent|YP_804752|PEPE_1269|Queuine/archaeosine tRNA-ribosyltransferase
is0488	clau|AEV95009.1|PECL_718|yajC	pdam|AH70_04000|AH70_04000|preprotein translocase subunit YajC	pent|YP_804751|PEPE_1268|Preprotein translocase subunit YajC
is0489	clau|AEV95010.1|PECL_719|zwf	pdam|AH70_04005|AH70_04005|glucose-6-phosphate dehydrogenase	pent|YP_804750|PEPE_1267|Glucose-6-phosphate 1-dehydrogenase
is0490	clau|AEV95011.1|PECL_720|impB/mucB/samB family protein	pdam|AH70_04010|AH70_04010|DNA polymerase IV	pent|YP_804749|PEPE_1266|Nucleotidyltransferase/DNA polymerase for DNA repair
is0491	clau|AEV95012.1|PECL_721|DHH family protein	pdam|AH70_10850|AH70_10850|oligoribonuclease	pent|YP_804748|PEPE_1265|Phosphoesterase, DHH family protein
is0492	clau|AEV95013.1|PECL_722|DEAD/DEAH box helicase family protein	pdam|AH70_10855|AH70_10855|DEAD/DEAH box helicase	pent|YP_804747|PEPE_1264|Superfamily II DNA and RNA helicase
is0493	clau|AEV95014.1|PECL_723|alaS	pdam|AH70_10860|AH70_10860|alaS	pent|YP_804746|PEPE_1263|Alanyl-tRNA synthetase
is0494	clau|AEV95015.1|PECL_724|hypothetical protein	pdam|AH70_10865|AH70_10865|hypothetical protein	pent|YP_804745|PEPE_1262|hypothetical protein
is0495	clau|AEV95016.1|PECL_725|yrrK	pdam|AH70_10870|AH70_10870|Holliday junction resolvase	pent|YP_804744|PEPE_1261|RNase H-like ribonuclease
is0496	clau|AEV95017.1|PECL_726|hypothetical protein	pdam|AH70_10875|AH70_10875|hypothetical protein	pent|YP_804743|PEPE_1260|hypothetical protein
is0497	clau|AEV95018.1|PECL_727|mutS2 family protein	pdam|AH70_10880|AH70_10880|DNA mismatch repair protein MutS	pent|YP_804742|PEPE_1259|MutS family ATPase
is0498	clau|AEV95019.1|PECL_728|trxA	pdam|AH70_10885|AH70_10885|thioredoxin	pent|YP_804741|PEPE_1258|Thiol-disulfide isomerase and thioredoxin
is0499	clau|AEV95020.1|PECL_729|murI	pdam|AH70_02010|AH70_02010|glutamate racemase	pent|YP_804740|PEPE_1257|Glutamate racemase
is0500	clau|AEV95021.1|PECL_730|rdgB	pdam|AH70_02005|AH70_02005|nucleoside-triphosphate diphosphatase	pent|YP_804739|PEPE_1256|Xanthosine triphosphate pyrophosphatase
is0501	clau|AEV95022.1|PECL_731|mechanosensitive ion channel family protein	pdam|AH70_02000|AH70_02000|mechanosensitive ion channel protein MscS	pent|YP_804738|PEPE_1255|Small-conductance mechanosensitive channel
is0502	clau|AEV95024.1|PECL_733|hypothetical protein	pdam|AH70_01990|AH70_01990|hypothetical protein	pent|YP_804736|PEPE_1253|hypothetical protein
is0503	clau|AEV95026.1|PECL_735|pepQ	pdam|AH70_08375|AH70_08375|dipeptidase	pent|YP_804734|PEPE_1251|proline dipeptidase
is0504	clau|AEV95027.1|PECL_736|ccpA	pdam|AH70_08380|AH70_08380|catabolite control protein A	pent|YP_804733|PEPE_1250|catabolite control protein A
is0505	clau|AEV95031.1|PECL_740|SPFH domain / Band 7 family protein	pdam|AH70_03215|AH70_03215|peptidase	pent|YP_804826|PEPE_1345|Membrane protease subunit, stomatin/prohibitin familys
is0506	clau|AEV95032.1|PECL_741|Hemolysin III	pdam|AH70_10175|AH70_10175|hemolysin III	pent|YP_803590|PEPE_0037|Predicted membrane protein, hemolysin III related protein
is0507	clau|AEV95033.1|PECL_742|efp	pdam|AH70_10720|AH70_10720|elongation factor P	pent|YP_804727|PEPE_1244|Translation elongation factor P
is0508	clau|AEV95035.1|PECL_744|hypothetical protein	pdam|AH70_02200|AH70_02200|transcriptional regulator	pent|YP_804723|PEPE_1240|hypothetical protein
is0509	clau|AEV95037.1|PECL_746|type II/IV secretion system family protein	pdam|AH70_02205|AH70_02205|secretion protein E	pent|YP_804721|PEPE_1238|Type II secretory pathway/competence component, ATPase
is0510	clau|AEV95038.1|PECL_747|Type II secretory pathway/competence component	pdam|AH70_02210|AH70_02210|competence protein ComG	pent|YP_804720|PEPE_1237|Type II secretory pathway/competence component
is0511	clau|AEV95039.1|PECL_748|comGC	pdam|AH70_02215|AH70_02215|competence protein ComGC	pent|YP_804719|PEPE_1236|Competence protein ComGC
is0512	clau|AEV95040.1|PECL_749|prepilin-type N-terminal cleavage/methylation domain protein	pdam|AH70_02220|AH70_02220|hypothetical protein	pent|YP_804718|PEPE_1235|hypothetical protein
is0513	clau|AEV95042.1|PECL_751|hypothetical protein	pdam|AH70_02230|AH70_02230|hypothetical protein	pent|YP_804716|PEPE_1233|hypothetical protein
is0514	clau|AEV95044.1|PECL_753|N-6 DNA Methylase family protein	pdam|AH70_02240|AH70_02240|DNA methyltransferase	pent|YP_804714|PEPE_1231|Adenine-specific DNA methylase
is0515	clau|AEV95045.1|PECL_754|amino acid permease family protein	pdam|AH70_02245|AH70_02245|D-alanine/D-serine/glycine permease	pent|YP_804713|PEPE_1230|Gamma-aminobutyrate permease related permease
is0516	clau|AEV95046.1|PECL_755|phosphoesterase/phosphohydrolase	pdam|AH70_02250|AH70_02250|metallophosphatase	pent|YP_804712|PEPE_1229|Predicted phosphoesterase or phosphohydrolase
is0517	clau|AEV95047.1|PECL_756|hypothetical protein	pdam|AH70_02255|AH70_02255|hypothetical protein	pent|YP_804711|PEPE_1228|hypothetical protein
is0518	clau|AEV95048.1|PECL_757|hydrolase, haloacid dehalogenase family	pdam|AH70_02260|AH70_02260|HAD family hydrolase	pent|YP_804710|PEPE_1227|Predicted sugar phosphatase of the HAD superfamily
is0519	clau|AEV95049.1|PECL_759|hypothetical protein	pdam|AH70_02265|AH70_02265|membrane protein	pent|YP_804709|PEPE_1226|Predicted membrane protein
is0520	clau|AEV95050.1|PECL_758|dedA	pdam|AH70_02270|AH70_02270|cytochrome O ubiquinol oxidase	pent|YP_804708|PEPE_1225|Uncharacterized membrane-associated protein
is0521	clau|AEV95051.1|PECL_760|RNA binding protein (S1 domain)	pdam|AH70_02275|AH70_02275|general stress protein	pent|YP_804707|PEPE_1224|RNA binding protein (S1 domain)
is0522	clau|AEV95054.1|PECL_780|hypothetical protein	pdam|AH70_08985|AH70_08985|monooxygenase	pent|YP_804705|PEPE_1209|Monooxygenase
is0523	clau|AEV95055.1|PECL_781|metallo-beta-lactamase family protein	pdam|AH70_08990|AH70_08990|hypothetical protein	pent|YP_804704|PEPE_1208|Metal-dependent hydrolase of the beta-lactamase superfamily III
is0524	clau|AEV95056.1|PECL_782|spxA	pdam|AH70_08995|AH70_08995|ArsR family transcriptional regulator	pent|YP_804703|PEPE_1207|Arsenate reductase related protein, glutaredoxin family
is0525	clau|AEV95057.1|PECL_783|negative regulator of genetic competence family protein	pdam|AH70_09000|AH70_09000|competence negative regulator MecA	pent|YP_804702|PEPE_1206|Negative regulator of genetic competence, sporulation and motility
is0526	clau|AEV95060.1|PECL_786|dithiol-disulfide isomerase	pdam|AH70_09015|AH70_09015|dithiol-disulfide isomerase	pent|YP_804700|PEPE_1204|Dithiol-disulfide isomerase
is0527	clau|AEV95061.1|PECL_787|putative GTP pyrophosphokinase	pdam|AH70_09020|AH70_09020|GTP pyrophosphokinase	pent|YP_804699|PEPE_1203|Uncharacterized protein, RelA_SpoT domain
is0528	clau|AEV95062.1|PECL_788|ATP-NAD kinase family protein	pdam|AH70_09025|AH70_09025|inorganic polyphosphate kinase	pent|YP_804698|PEPE_1202|NAD kinase
is0529	clau|AEV95063.1|PECL_789|pseudouridine synthase, RluA family protein	pdam|AH70_09030|AH70_09030|pseudouridine synthase	pent|YP_804697|PEPE_1201|Pseudouridylate synthase, 23S RNA-specific
is0530	clau|AEV95064.1|PECL_790|mgtE	pdam|AH70_09035|AH70_09035|magnesium transporter MgtE	pent|YP_804696|PEPE_1200|Transcriptional regulator with CBS domains
is0531	clau|AEV95065.1|PECL_791|purA	pdam|AH70_09315|AH70_09315|adenylosuccinate synthetase	pent|YP_804730|PEPE_1247|Adenylosuccinate synthase
is0532	clau|AEV95066.1|PECL_792|purB	pdam|AH70_09310|AH70_09310|adenylosuccinate lyase	pent|YP_804729|PEPE_1246|Adenylosuccinate lyase
is0533	clau|AEV95067.1|PECL_793|copper homeostasis protein CutC, putative	pdam|AH70_09040|AH70_09040|copper homeostasis protein CutC	pent|YP_804695|PEPE_1199|Copper resistance protein
is0534	clau|AEV95068.1|PECL_794|hypothetical protein	pdam|AH70_09045|AH70_09045|hypothetical protein	pent|YP_804694|PEPE_1198|3-carboxymuconate cyclase
is0535	clau|AEV95069.1|PECL_795|PTS system glucitol/sorbitol-specific IIA component family protein	pdam|AH70_09050|AH70_09050|PTS sorbitol transporter subunit IIA	pent|YP_804693|PEPE_1197|glucitol/sorbitol PTS, EIIA
is0536	clau|AEV95070.1|PECL_796|hypothetical protein	pdam|AH70_09055|AH70_09055|membrane protein	pent|YP_804692|PEPE_1196|Predicted permease
is0537	clau|AEV95071.1|PECL_797|Putative tRNA (cytidine(34)-2'-O)-methyltransferase	pdam|AH70_09065|AH70_09065|RNA methyltransferase	pent|YP_804691|PEPE_1195|Predicted rRNA methylase (SpoU class)
is0538	clau|AEV95072.1|PECL_798|ftsK	pdam|AH70_09070|AH70_09070|cell division protein FtsK	pent|YP_804690|PEPE_1194|DNA segregation ATPase FtsK/SpoIIIE related protein
is0539	clau|AEV95073.1|PECL_800|mraZ	pdam|AH70_09080|AH70_09080|protein MraZ	pent|YP_804688|PEPE_1192|hypothetical protein, MraZ
is0540	clau|AEV95074.1|PECL_801|mraW	pdam|AH70_09085|AH70_09085|16S rRNA methyltransferase	pent|YP_804687|PEPE_1191|SAM-dependent methyltransferase for cell envelope biogenesis
is0541	clau|AEV95075.1|PECL_802|ftsL	pdam|AH70_09090|AH70_09090|cell division protein FtsL	pent|YP_804686|PEPE_1190|Protein required for the initiation of cell division
is0542	clau|AEV95076.1|PECL_803|ftsI	pdam|AH70_09095|AH70_09095|penicillin-binding protein	pent|YP_804685|PEPE_1189|Cell division protein FtsI/penicillin-binding protein 2
is0543	clau|AEV95077.1|PECL_804|mraY	pdam|AH70_09100|AH70_09100|phospho-N-acetylmuramoyl-pentapeptide- transferase	pent|YP_804684|PEPE_1188|UDP-N-acetylmuramyl pentapeptide phosphotransferase/UDP-N-acetylglucosamine-1-phosphate transferase
is0544	clau|AEV95078.1|PECL_805|murD	pdam|AH70_09105|AH70_09105|murD	pent|YP_804683|PEPE_1187|UDP-N-acetylmuramoylalanine-D-glutamate ligase
is0545	clau|AEV95079.1|PECL_806|murG	pdam|AH70_09110|AH70_09110|UDP-diphospho-muramoylpentapeptide beta-N-acetylglucosaminyltransferase	pent|YP_804682|PEPE_1186|UDP-N-acetylglucosamine:LPS N-acetylglucosamine transferase
is0546	clau|AEV95080.1|PECL_807|ftsQ	pdam|AH70_09115|AH70_09115|cell division septal protein	pent|YP_804681|PEPE_1185|Cell division septal protein
is0547	clau|AEV95081.1|PECL_808|ftsA	pdam|AH70_09120|AH70_09120|cell division protein FtsA	pent|YP_804680|PEPE_1184|ATPase for cell division
is0548	clau|AEV95082.1|PECL_809|ftsZ	pdam|AH70_09125|AH70_09125|cell division protein FtsZ	pent|YP_804679|PEPE_1183|Cell division GTPase
is0549	clau|AEV95083.1|PECL_810|hypothetical protein	pdam|AH70_09135|AH70_09135|membrane protein	pent|YP_804678|PEPE_1182|Cell division membrane protein
is0550	clau|AEV95084.1|PECL_811|hypothetical protein	pdam|AH70_09140|AH70_09140|RNA-binding protein	pent|YP_804677|PEPE_1181|Cell division protein, S4-like domain
is0551	clau|AEV95085.1|PECL_812|divIVA domain protein	pdam|AH70_09145|AH70_09145|cell division protein	pent|YP_804676|PEPE_1180|Cell division initiation protein
is0552	clau|AEV95086.1|PECL_813|ileS	pdam|AH70_09150|AH70_09150|ileS	pent|YP_804675|PEPE_1179|Isoleucyl-tRNA synthetase
is0553	clau|AEV95088.1|PECL_815|nudF	pdam|AH70_09160|AH70_09160|ADP-ribose pyrophosphatase	pent|YP_804673|PEPE_1177|NUDIX family hydrolase
is0554	clau|AEV95089.1|PECL_816|hypothetical protein	pdam|AH70_09165|AH70_09165|membrane protein	pent|YP_804672|PEPE_1176|Small membrane protein
is0555	clau|AEV95090.1|PECL_817|mtnN	pdam|AH70_09170|AH70_09170|5'-methylthioadenosine nucleosidase	pent|YP_804671|PEPE_1175|Nucleoside phosphorylase
is0556	clau|AEV95091.1|PECL_818|aminotransferase class-V family protein	pdam|AH70_09175|AH70_09175|cysteine desulfurase	pent|YP_804670|PEPE_1174|Cysteine sulfinate desulfinase/cysteine desulfurase related enzyme
is0557	clau|AEV95092.1|PECL_819|hypothetical protein	pdam|AH70_09180|AH70_09180|cysteine desulfurase	pent|YP_804669|PEPE_1173|hypothetical protein
is0558	clau|AEV95093.1|PECL_820|trmU	pdam|AH70_09185|AH70_09185|thiouridylase	pent|YP_804668|PEPE_1172|Predicted tRNA(5-methylaminomethyl-2-thiouridylate) methyltransferase, PP-loop ATPase
is0559	clau|AEV95094.1|PECL_821|histidine phosphatase super family protein	pdam|AH70_09190|AH70_09190|phosphoglycerate mutase	pent|YP_804667|PEPE_1171|Fructose-2,6-bisphosphatase
is0560	clau|AEV95095.1|PECL_822|anaphase-promoting complex, cyclosome, subunit 3 family protein	pdam|AH70_09195|AH70_09195|hypothetical protein	pent|YP_804666|PEPE_1170|TPR repeat protein
is0561	clau|AEV95096.1|PECL_823|viral (Super1) RNA helicase family protein	pdam|AH70_09200|AH70_09200|exodeoxyribonuclease V subunit alpha	pent|YP_804665|PEPE_1169|ATP-dependent exoDNAse (exonuclease V), alpha subunit - helicase superfamily I member
is0562	clau|AEV95097.1|PECL_824|prs	pdam|AH70_09205|AH70_09205|ribose-phosphate pyrophosphokinase	pent|YP_804664|PEPE_1168|Phosphoribosylpyrophosphate synthetase
is0563	clau|AEV95098.1|PECL_825|hypothetical protein	pdam|AH70_09210|AH70_09210|membrane protein	pent|YP_804663|PEPE_1167|Predicted permease
is0564	clau|AEV95099.1|PECL_826|Transcriptional regulator, DeoR family	pdam|AH70_09215|AH70_09215|DeoR faimly transcriptional regulator	pent|YP_804662|PEPE_1166|lactose transport regulator
is0565	clau|AEV95100.1|PECL_827|pfkB	pdam|AH70_09220|AH70_09220|phosphofructokinase	pent|YP_804661|PEPE_1165|tagatose-6-phosphate kinase
is0566	clau|AEV95101.1|PECL_828|fruA	pdam|AH70_09225|AH70_09225|PTS fructose transporter subunit IIC	pent|YP_804660|PEPE_1164|Fusion of IIA, IIB and IIC component of mannitol/fructose-specific phosphotransferase system mannitol/fructose-specific
is0567	clau|AEV95103.1|PECL_830|lysM domain protein	pdam|AH70_01770|AH70_01770|glycoside hydrolase	pent|YP_804659|PEPE_1163|Cell wall-associated hydrolase with LysM domain
is0568	clau|AEV95104.1|PECL_831|conserved hypothetical family protein	pdam|AH70_08845|AH70_08845|ribonuclease J	pent|YP_804658|PEPE_1162|mRNA degradation ribonuclease J1/J2, metallo-beta-lactamase superfamily enzyme
is0569	clau|AEV95105.1|PECL_832|hypothetical protein	pdam|AH70_01775|AH70_01775|hypothetical protein	pent|YP_804657|PEPE_1161|RNA binding protein, RRM domain
is0570	clau|AEV95106.1|PECL_833|hypothetical protein	pdam|AH70_01780|AH70_01780|hypothetical protein	pent|YP_804656|PEPE_1160|hypothetical protein
is0571	clau|AEV95107.1|PECL_834|def	pdam|AH70_01785|AH70_01785|def	pent|YP_804655|PEPE_1159|N-formylmethionyl-tRNA deformylase
is0572	clau|AEV95108.1|PECL_835|hypothetical protein	pdam|AH70_01790|AH70_01790|hypothetical protein	pent|YP_804654|PEPE_1158|hypothetical protein
is0573	clau|AEV95109.1|PECL_836|inositol monophosphatase family protein	pdam|AH70_01795|AH70_01795|fructose 1,6-bisphosphatase	pent|YP_804653|PEPE_1157|Archaeal fructose-1,6-bisphosphatase related enzyme of inositol monophosphatase family
is0574	clau|AEV95110.1|PECL_837|typA	pdam|AH70_01800|AH70_01800|GTP-binding protein TypA	pent|YP_804652|PEPE_1156|Stress response membrane GTPase
is0575	clau|AEV95111.1|PECL_838|Cell division protein	pdam|AH70_00400|AH70_00400|cell division protein FtsW	pent|YP_804651|PEPE_1155|cell division membrane protein
is0576	clau|AEV95112.1|PECL_839|hypothetical protein	pdam|AH70_00415|AH70_00415|hypothetical protein	pent|YP_804650|PEPE_1154|hypothetical protein
is0577	clau|AEV95114.1|PECL_841|coaD	pdam|AH70_00425|AH70_00425|coaD	pent|YP_804648|PEPE_1152|Phosphopantetheine adenylyltransferase
is0578	clau|AEV95116.1|PECL_843|competence ComEA helix-hairpin-helix repeat region domain protein	pdam|AH70_00435|AH70_00435|transporter	pent|YP_804647|PEPE_1151|DNA uptake protein related DNA-binding protein
is0579	clau|AEV95117.1|PECL_844|comE operon protein 2	pdam|AH70_00440|AH70_00440|competence protein ComE	pent|YP_804646|PEPE_1150|Deoxycytidylate deaminase
is0580	clau|AEV95118.1|PECL_845|DNA internalization-related competence protein ComEC/Rec2	pdam|AH70_00445|AH70_00445|hypothetical protein	pent|YP_804645|PEPE_1149|Predicted hydrolase (metallo-beta-lactamase superfamily)
is0581	clau|AEV95119.1|PECL_846|holA	pdam|AH70_00450|AH70_00450|DNA polymerase III subunit delta	pent|YP_804644|PEPE_1148|DNA polymerase III, delta subunit
is0582	clau|AEV95120.1|PECL_847|rpsT	pdam|AH70_00455|AH70_00455|30S ribosomal protein S20	pent|YP_804643|PEPE_1147|Ribosomal protein S20
is0583	clau|AEV95121.1|PECL_848|rpsO	pdam|AH70_00460|AH70_00460|30S ribosomal protein S15	pent|YP_804642|PEPE_1146|Ribosomal protein S15P/S13E
is0584	clau|AEV95122.1|PECL_849|RNA-metabolising metallo-beta-lactamase family protein	pdam|AH70_00465|AH70_00465|Zn-dependent hydrolase	pent|YP_804641|PEPE_1145|Predicted hydrolase of the metallo-beta-lactamase superfamily
is0585	clau|AEV95123.1|PECL_850|hypothetical protein	pdam|AH70_00470|AH70_00470|hypothetical protein	pent|YP_804640|PEPE_1144|BS_ysoA-like protein
is0586	clau|AEV95124.1|PECL_851|tuf	pdam|AH70_00475|AH70_00475|tuf	pent|YP_804639|PEPE_1143|GTPase - translation elongation factor
is0587	clau|AEV95125.1|PECL_852|tig	pdam|AH70_00480|AH70_00480|tig	pent|YP_804638|PEPE_1142|FKBP-type peptidyl-prolyl cis-trans isomerase (trigger factor)
is0588	clau|AEV95126.1|PECL_853|clpX	pdam|AH70_00485|AH70_00485|ATP-dependent protease	pent|YP_804637|PEPE_1141|ATP-dependent protease Clp, ATPase subunit
is0589	clau|AEV95127.1|PECL_854|ysxC	pdam|AH70_00490|AH70_00490|hypothetical protein	pent|YP_804636|PEPE_1140|Predicted GTPase
is0590	clau|AEV95128.1|PECL_855|mazG nucleotide pyrophosphohydrolase domain protein	pdam|AH70_00495|AH70_00495|nucleotide pyrophosphohydrolase	pent|YP_804635|PEPE_1139|Predicted pyrophosphatase
is0591	clau|AEV95130.1|PECL_857|Amino acid ABC transporter, permease/substrate-binding protein	pdam|AH70_00505|AH70_00505|ABC transporter permease	pent|YP_804633|PEPE_1137|ABC-type amino acid transport system, permease and periplasmic component
is0592	clau|AEV95131.1|PECL_858|Amino acid ABC transporter, ATP-binding protein	pdam|AH70_00510|AH70_00510|glnQ	pent|YP_804632|PEPE_1136|ABC-type polar amino acid transport system, ATPase component
is0593	clau|AEV95132.1|PECL_859|uvrC	pdam|AH70_00515|AH70_00515|excinuclease ABC subunit C	pent|YP_804631|PEPE_1135|Nuclease subunit of the excinuclease complex
is0594	clau|AEV95133.1|PECL_860|cgtA	pdam|AH70_00520|AH70_00520|obgE	pent|YP_804630|PEPE_1134|Predicted GTPase
is0595	clau|AEV95134.1|PECL_861|acyltransferase family protein	pdam|AH70_00525|AH70_00525|acyltransferase	pent|YP_805203|PEPE_1740|Predicted acyltransferase
is0596	clau|AEV95136.1|PECL_863|rnz	pdam|AH70_07305|AH70_07305|ribonuclease Z	pent|YP_804628|PEPE_1132|Metal-dependent hydrolase of the beta-lactamase superfamily III
is0597	clau|AEV95137.1|PECL_864|short chain dehydrogenase family protein	pdam|AH70_07300|AH70_07300|short-chain dehydrogenase	pent|YP_804627|PEPE_1131|Short-chain dehydrogenase of various substrate specificities
is0598	clau|AEV95138.1|PECL_865|recJ	pdam|AH70_07290|AH70_07290|recombinase RecJ	pent|YP_804626|PEPE_1130|Single-stranded DNA-specific exonuclease
is0599	clau|AEV95139.1|PECL_866|apt	pdam|AH70_07285|AH70_07285|adenine phosphoribosyltransferase	pent|YP_804625|PEPE_1129|Adenine/guanine phosphoribosyltransferase related PRPP-binding protein
is0600	clau|AEV95157.1|PECL_887|sigA	pdam|AH70_05010|AH70_05010|RNA polymerase subunit sigma-70	pent|YP_804596|PEPE_1099|DNA-directed RNA polymerase, sigma subunit (sigma70/sigma32)
is0601	clau|AEV95158.1|PECL_888|trmK	pdam|AH70_05015|AH70_05015|SAM-dependent methyltransferase	pent|YP_804595|PEPE_1098|Predicted SAM-dependent methyltransferase
is0602	clau|AEV95159.1|PECL_889|NIF3 family protein	pdam|AH70_05020|AH70_05020|hypothetical protein	pent|YP_804594|PEPE_1097|hypothetical protein
is0603	clau|AEV95160.1|PECL_890|hypothetical protein	pdam|AH70_05030|AH70_05030|membrane protein	pent|YP_804592|PEPE_1095|hypothetical protein
is0604	clau|AEV95161.1|PECL_891|dnaE	pdam|AH70_05035|AH70_05035|dnaE	pent|YP_804591|PEPE_1094|DNA polymerase III, alpha subunit
is0605	clau|AEV95162.1|PECL_893|pfkA	pdam|AH70_05040|AH70_05040|6-phosphofructokinase	pent|YP_804590|PEPE_1093|6-phosphofructokinase
is0606	clau|AEV95163.1|PECL_894|pyk	pdam|AH70_05045|AH70_05045|pyruvate kinase	pent|YP_804589|PEPE_1092|Pyruvate kinase
is0607	clau|AEV95164.1|PECL_895|hypothetical protein	pdam|AH70_05050|AH70_05050|membrane protein	pent|YP_804587|PEPE_1090|Predicted membrane protein
is0608	clau|AEV95165.1|PECL_896|hypothetical protein	pdam|AH70_05055|AH70_05055|DNA-binding protein	pent|YP_804586|PEPE_1089|RNA-binding protein, S1-like domain
is0609	clau|AEV95166.1|PECL_897|xerD	pdam|AH70_05060|AH70_05060|recombinase XerD	pent|YP_804585|PEPE_1088|Integrase
is0610	clau|AEV95167.1|PECL_898|hypothetical protein	pdam|AH70_05065|AH70_05065|RibT protein	pent|YP_804584|PEPE_1087|RibT protein, riboflavin biosynthesis acetyltransferase (GNAT) family
is0611	clau|AEV95168.1|PECL_899|scpA	pdam|AH70_05070|AH70_05070|segregation and condensation protein A	pent|YP_804583|PEPE_1086|hypothetical protein
is0612	clau|AEV95169.1|PECL_900|scpB	pdam|AH70_05075|AH70_05075|segregation and condensation protein B	pent|YP_804582|PEPE_1085|Predicted transcriptional regulator
is0613	clau|AEV95170.1|PECL_901|rluB	pdam|AH70_05080|AH70_05080|pseudouridine synthase	pent|YP_804581|PEPE_1084|16S rRNA uridine-516 pseudouridylate synthase related enzyme
is0614	clau|AEV95171.1|PECL_902|hypothetical protein	pdam|AH70_05085|AH70_05085|hypothetical protein	pent|YP_804580|PEPE_1083|hypothetical protein
is0615	clau|AEV95172.1|PECL_903|ATP-dependent DNA helicase, RecQ family protein	pdam|AH70_05090|AH70_05090|ATP-dependent DNA helicase RecQ	pent|YP_804579|PEPE_1082|Superfamily II DNA helicase
is0616	clau|AEV95174.1|PECL_905|cmk	pdam|AH70_05100|AH70_05100|cytidylate kinase	pent|YP_804577|PEPE_1080|Cytidylate kinase
is0617	clau|AEV95175.1|PECL_906|rpsA	pdam|AH70_05105|AH70_05105|30S ribosomal protein S1	pent|YP_804576|PEPE_1079|Ribosomal protein S1
is0618	clau|AEV95177.1|PECL_908|hup	pdam|AH70_05115|AH70_05115|DNA-binding protein	pent|YP_804575|PEPE_1077|nucleoid DNA-binding protein
is0619	clau|AEV95178.1|PECL_909|anaphase-promoting complex, cyclosome, subunit 3 family protein	pdam|AH70_05120|AH70_05120|hypothetical protein	pent|YP_804574|PEPE_1076|TPR repeat protein
is0620	clau|AEV95179.1|PECL_910|hypothetical protein	pdam|AH70_05125|AH70_05125|hypothetical protein	pent|YP_804573|PEPE_1075|hypothetical protein
is0621	clau|AEV95180.1|PECL_911|nucleoside 2-deoxyribosyltransferase family protein	pdam|AH70_05130|AH70_05130|nucleoside 2-deoxyribosyltransferase	pent|YP_804572|PEPE_1074|Nucleoside 2-deoxyribosyltransferase
is0622	clau|AEV95181.1|PECL_912|hypothetical protein	pdam|AH70_05135|AH70_05135|membrane protein	pent|YP_804571|PEPE_1073|hypothetical protein
is0623	clau|AEV95182.1|PECL_913|poly A polymerase head domain protein	pdam|AH70_05140|AH70_05140|tRNA CCA-pyrophosphorylase	pent|YP_804570|PEPE_1072|tRNA nucleotidyltransferase/poly(A) polymerase
is0624	clau|AEV95183.1|PECL_914|ccmA	pdam|AH70_05145|AH70_05145|multidrug ABC transporter ATP-binding protein	pent|YP_804569|PEPE_1071|ATPase component of ABC transporter with duplicated ATPase domains
is0625	clau|AEV95184.1|PECL_915|thyA	pdam|AH70_05150|AH70_05150|thymidylate synthase	pent|YP_804568|PEPE_1070|Thymidylate synthase
is0626	clau|AEV95185.1|PECL_916|dfrA	pdam|AH70_05155|AH70_05155|dihydrofolate reductase	pent|YP_804567|PEPE_1069|Dihydrofolate reductase
is0627	clau|AEV95186.1|PECL_917|EDD, DegV family domain protein	pdam|AH70_05160|AH70_05160|hypothetical protein	pent|YP_804564|PEPE_1066|hypothetical protein
is0628	clau|AEV95187.1|PECL_918|hypothetical protein	pdam|AH70_05175|AH70_05175|hypothetical protein	pent|YP_804561|PEPE_1063|hypothetical protein
is0629	clau|AEV95188.1|PECL_919|C-terminal processing peptidase family protein	pdam|AH70_05180|AH70_05180|peptidase S41	pent|YP_804560|PEPE_1062|Periplasmic protease
is0630	clau|AEV95189.1|PECL_920|GDSL-like Lipase/Acylhydrolase family protein	pdam|AH70_05165|AH70_05165|lipase	pent|YP_804563|PEPE_1065|Lysophospholipase L1 related esterase
is0631	clau|AEV95190.1|PECL_921|hypothetical protein	pdam|AH70_05170|AH70_05170|hypothetical protein	pent|YP_804562|PEPE_1064|hypothetical protein
is0632	clau|AEV95191.1|PECL_922|ylqF	pdam|AH70_05195|AH70_05195|rbgA	pent|YP_804470|PEPE_0972|Predicted GTPase
is0633	clau|AEV95192.1|PECL_923|ribonuclease HII family protein	pdam|AH70_05200|AH70_05200|ribonuclease HII	pent|YP_804469|PEPE_0971|Ribonuclease HII
is0634	clau|AEV95193.1|PECL_924|dprA	pdam|AH70_05205|AH70_05205|DNA processing protein DprA	pent|YP_804468|PEPE_0970|Rossmann fold nucleotide-binding protein for DNA uptake
is0635	clau|AEV95194.1|PECL_925|topA	pdam|AH70_05210|AH70_05210|DNA topoisomerase I	pent|YP_804463|PEPE_0965|DNA topoisomerase I, TopA
is0636	clau|AEV95195.1|PECL_926|xerC	pdam|AH70_05215|AH70_05215|recombinase XerC	pent|YP_804462|PEPE_0964|Integrase
is0637	clau|AEV95197.1|PECL_928|hslU	pdam|AH70_05220|AH70_05220|ATP-dependent protease	pent|YP_804460|PEPE_0962|ATP-dependent protease HslVU (ClpYQ), ATPase subunit
is0638	clau|AEV95198.1|PECL_929|galactose mutarotase related enzyme	pdam|AH70_05225|AH70_05225|galactose mutarotase	pent|YP_804459|PEPE_0961|Galactose mutarotase related enzyme
is0639	clau|AEV95199.1|PECL_930|plsY	pdam|AH70_05230|AH70_05230|hypothetical protein	pent|YP_804458|PEPE_0960|Predicted membrane protein
is0640	clau|AEV95201.1|PECL_932|parC	pdam|AH70_05240|AH70_05240|DNA topoisomerase IV subunit A	pent|YP_804456|PEPE_0958|DNA topoisomerase IV subunit A
is0641	clau|AEV95202.1|PECL_933|Transcriptional regulator, LysR family	pdam|AH70_05245|AH70_05245|LysR family transcriptional regulator	pent|YP_804455|PEPE_0957|Transcriptional regulator
is0642	clau|AEV95203.1|PECL_934|ppaC	pdam|AH70_05250|AH70_05250|inorganic pyrophosphatase	pent|YP_804454|PEPE_0956|Inorganic pyrophosphatase/exopolyphosphatase
is0643	clau|AEV95204.1|PECL_935|msrB	pdam|AH70_10925|AH70_10925|peptide methionine sulfoxide reductase	pent|YP_804452|PEPE_0954|Conserved domain frequently associated with peptide methionine sulfoxide reductase
is0644	clau|AEV95205.1|PECL_936|msrA	pdam|AH70_02775|AH70_02775|methionine sulfoxide reductase A	pent|YP_804451|PEPE_0953|Peptide methionine sulfoxide reductase
is0645	clau|AEV95206.1|PECL_937|yjeM	pdam|AH70_07345|AH70_07345|transporter	pent|YP_804450|PEPE_0952|Amino acid transporter
is0646	clau|AEV95211.1|PECL_942|crcB-like family protein	pdam|AH70_05760|AH70_05760|CrcB protein	pent|YP_804447|PEPE_0948|Integral membrane protein for chromosome condensation
is0647	clau|AEV95212.1|PECL_943|degV	pdam|AH70_08850|AH70_08850|hypothetical protein	pent|YP_804446|PEPE_0947|hypothetical protein
is0648	clau|AEV95214.1|PECL_945|fibronectin-binding A family protein	pdam|AH70_08855|AH70_08855|fibronectin-binding protein	pent|YP_804444|PEPE_0945|Fibronectin-binding protein
is0649	clau|AEV95215.1|PECL_946|glyS	pdam|AH70_05000|AH70_05000|glycine-tRNA synthetase subunit beta	pent|YP_804598|PEPE_1101|Glycyl-tRNA synthetase, beta subunit
is0650	clau|AEV95216.1|PECL_947|glyQ	pdam|AH70_04995|AH70_04995|glyQ	pent|YP_804599|PEPE_1102|Glycyl-tRNA synthetase, alpha subunit
is0651	clau|AEV95219.1|PECL_950|dgkA	pdam|AH70_04980|AH70_04980|UDP kinase	pent|YP_804602|PEPE_1105|Diacylglycerol kinase
is0652	clau|AEV95220.1|PECL_951|hypothetical protein	pdam|AH70_04975|AH70_04975|rRNA maturation factor	pent|YP_804603|PEPE_1106|Predicted metal-dependent hydrolase
is0653	clau|AEV95221.1|PECL_952|istB-like ATP binding family protein	pdam|AH70_04970|AH70_04970|phosphate starvation-inducible protein PhoH	pent|YP_804604|PEPE_1107|Phosphate starvation-inducible protein PhoH, predicted ATPase
is0654	clau|AEV95222.1|PECL_953|Yqey-like protein	pdam|AH70_04965|AH70_04965|hypothetical protein	pent|YP_804605|PEPE_1108|GatB/YqeY domain protein
is0655	clau|AEV95223.1|PECL_954|rpsU	pdam|AH70_04960|AH70_04960|30S ribosomal protein S21	pent|YP_804606|PEPE_1109|Ribosomal protein S21
is0656	clau|AEV95224.1|PECL_955|hypothetical protein	pdam|AH70_04955|AH70_04955|phosphotransferase	pent|YP_804607|PEPE_1110|hypothetical protein
is0657	clau|AEV95226.1|PECL_957|CDP-glycerol:poly(Glycerophosphate) glycerophosphotransferase	pdam|AH70_02765|AH70_02765|CDP-glycerol:glycerophosphate glycerophosphotransferase	pent|YP_804610|PEPE_1113|Glycosyl/glycerophosphate transferase
is0658	clau|AEV95227.1|PECL_958|hypothetical protein	pdam|AH70_02770|AH70_02770|membrane protein	pent|YP_804611|PEPE_1114|hypothetical protein
is0659	clau|AEV95228.1|PECL_959|aspS	pdam|AH70_02780|AH70_02780|aspS	pent|YP_804612|PEPE_1115|Aspartyl-tRNA synthetase
is0660	clau|AEV95229.1|PECL_960|hisS	pdam|AH70_02785|AH70_02785|histidyl-tRNA synthetase	pent|YP_804613|PEPE_1116|Histidyl-tRNA synthetase
is0661	clau|AEV95230.1|PECL_962|N-acetylmuramoyl-L-alanine amidase family protein	pdam|AH70_02790|AH70_02790|N-acetylmuramoyl-L-alanine amidase	pent|YP_804614|PEPE_1117|N-acetylmuramoyl-L-alanine amidase
is0662	clau|AEV95231.1|PECL_961|HAD hydrolase, IA, variant 1 family protein	pdam|AH70_02795|AH70_02795|phosphohydrolase	pent|YP_804615|PEPE_1118|P-Ser-HPr phosphatase
is0663	clau|AEV95232.1|PECL_963|dtd	pdam|AH70_02800|AH70_02800|D-tyrosyl-tRNA(Tyr) deacylase	pent|YP_804616|PEPE_1119|D-Tyr-tRNAtyr deacylase
is0664	clau|AEV95234.1|PECL_965|RNA methyltransferase, RsmE family protein	pdam|AH70_02820|AH70_02820|16S rRNA methyltransferase	pent|YP_804619|PEPE_1122|hypothetical protein
is0665	clau|AEV95235.1|PECL_966|prmA	pdam|AH70_02825|AH70_02825|ribosomal protein L11 methyltransferase	pent|YP_804620|PEPE_1123|Ribosomal protein L11 methylase
is0666	clau|AEV95236.1|PECL_967|uracil-xanthine permease family protein	pdam|AH70_10435|AH70_10435|uracil permease	pent|YP_804621|PEPE_1124|Xanthine/uracil permease
is0667	clau|AEV95237.1|PECL_968|hypothetical protein	pdam|AH70_10430|AH70_10430|hypothetical protein	pent|YP_804622|PEPE_1125|hypothetical protein
is0668	clau|AEV95241.1|PECL_972|dnaJ	pdam|AH70_10420|AH70_10420|molecular chaperone DnaJ	pent|YP_804398|PEPE_0897|DnaJ-class molecular chaperone with C-terminal Zn finger domain
is0669	clau|AEV95242.1|PECL_973|dnaK	pdam|AH70_10415|AH70_10415|dnaK	pent|YP_804397|PEPE_0896|Molecular chaperone
is0670	clau|AEV95243.1|PECL_974|grpE	pdam|AH70_10410|AH70_10410|heat shock protein GrpE	pent|YP_804396|PEPE_0895|Molecular chaperone GrpE (heat shock protein)
is0671	clau|AEV95244.1|PECL_975|hrcA	pdam|AH70_10405|AH70_10405|HrcA family transcriptional regulator	pent|YP_804395|PEPE_0894|Transcriptional regulator of heat shock gene
is0672	clau|AEV95245.1|PECL_977|ribF	pdam|AH70_10400|AH70_10400|riboflavin biosynthesis protein RibF	pent|YP_804394|PEPE_0893|FAD synthase
is0673	clau|AEV95246.1|PECL_978|truB	pdam|AH70_10395|AH70_10395|pseudouridine synthase	pent|YP_804393|PEPE_0892|Pseudouridine synthase
is0674	clau|AEV95247.1|PECL_979|rbfA	pdam|AH70_10390|AH70_10390|ribosome-binding factor A	pent|YP_804392|PEPE_0891|Ribosome-binding factor A
is0675	clau|AEV95248.1|PECL_980|infB	pdam|AH70_10385|AH70_10385|translation initiation factor IF-2	pent|YP_804391|PEPE_0890|Translation initiation factor 2
is0676	clau|AEV95249.1|PECL_981|ribosomal L7Ae/L30e/S12e/Gadd45 family protein	pdam|AH70_10380|AH70_10380|hypothetical protein	pent|YP_804390|PEPE_0889|Ribosomal protein HS6-type (S12/L30/L7a)
is0677	clau|AEV95250.1|PECL_982|hypothetical protein	pdam|AH70_10375|AH70_10375|hypothetical protein	pent|YP_804389|PEPE_0888|Predicted nucleic-acid-binding protein implicated in transcription termination
is0678	clau|AEV95251.1|PECL_983|nusA	pdam|AH70_10370|AH70_10370|transcription elongation factor NusA	pent|YP_804388|PEPE_0887|Transcription elongation factor
is0679	clau|AEV95252.1|PECL_984|Ribosome maturation factor rimP	pdam|AH70_10365|AH70_10365|ribosome maturation protein RimP	pent|YP_804387|PEPE_0886|hypothetical protein
is0680	clau|AEV95253.1|PECL_985|polC	pdam|AH70_10360|AH70_10360|polC	pent|YP_804386|PEPE_0885|DNA polymerase III, alpha subunit (gram-positive type)
is0681	clau|AEV95254.1|PECL_986|proS	pdam|AH70_10355|AH70_10355|prolyl-tRNA synthetase	pent|YP_804385|PEPE_0884|Prolyl-tRNA synthetase
is0682	clau|AEV95255.1|PECL_987|rseP	pdam|AH70_10350|AH70_10350|metalloprotease RseP	pent|YP_804384|PEPE_0883|Predicted membrane-associated Zn-dependent protease 1
is0683	clau|AEV95256.1|PECL_988|cytidylyltransferase family protein	pdam|AH70_10345|AH70_10345|CDP-diglyceride synthetase	pent|YP_804383|PEPE_0882|CDP-diglyceride synthetase
is0684	clau|AEV95257.1|PECL_989|uppS	pdam|AH70_10340|AH70_10340|UDP pyrophosphate synthase	pent|YP_804382|PEPE_0881|Undecaprenyl pyrophosphate synthase
is0685	clau|AEV95258.1|PECL_990|frr	pdam|AH70_10335|AH70_10335|ribosome recycling factor	pent|YP_804381|PEPE_0880|Ribosome recycling factor
is0686	clau|AEV95259.1|PECL_991|pyrH	pdam|AH70_10330|AH70_10330|pyrH	pent|YP_804380|PEPE_0879|Uridylate kinase
is0687	clau|AEV95260.1|PECL_992|tsf	pdam|AH70_10325|AH70_10325|elongation factor Ts	pent|YP_804379|PEPE_0878|Translation elongation factor Ts
is0688	clau|AEV95261.1|PECL_993|rpsB	pdam|AH70_10320|AH70_10320|30S ribosomal protein S2	pent|YP_804378|PEPE_0877|Ribosomal protein S2
is0689	clau|AEV95262.1|PECL_994|ldhA	pdam|AH70_05660|AH70_05660|lactate dehydrogenase	pent|YP_804377|PEPE_0876|D-lactate dehydrogenase, LdhA
is0690	clau|AEV95264.1|PECL_996|methyltransferase domain protein	pdam|AH70_05670|AH70_05670|methyltransferase	pent|YP_804375|PEPE_0874|Predicted O-methyltransferase
is0691	clau|AEV95266.1|PECL_998|hypothetical protein	pdam|AH70_05690|AH70_05690|hypothetical protein	pent|YP_804373|PEPE_0872|hypothetical protein
is0692	clau|AEV95267.1|PECL_999|hypothetical protein	pdam|AH70_05695|AH70_05695|hypothetical protein	pent|YP_804372|PEPE_0871|hypothetical protein
is0693	clau|AEV95268.1|PECL_1000|lexA	pdam|AH70_05700|AH70_05700|LexA family transcriptional regulator	pent|YP_804371|PEPE_0870|Transcriptional regulator, xre family
is0694	clau|AEV95269.1|PECL_1001|hypothetical protein	pdam|AH70_05710|AH70_05710|hypothetical protein	pent|YP_804160|PEPE_0655|hypothetical protein
is0695	clau|AEV95270.1|PECL_1002|hypothetical protein	pdam|AH70_05715|AH70_05715|hypothetical protein	pent|YP_804370|PEPE_0869|hypothetical protein
is0696	clau|AEV95271.1|PECL_1003|hydroxymethylglutaryl-CoA synthase	pdam|AH70_05720|AH70_05720|hydroxymethylglutaryl-CoA synthase	pent|YP_804369|PEPE_0868|3-hydroxy-3-methylglutaryl CoA synthase
is0697	clau|AEV95273.1|PECL_1005|carB	pdam|AH70_08860|AH70_08860|carbamoyl-phosphate-synthetase	pent|YP_804443|PEPE_0944|Carbamoylphosphate synthase large subunit
is0698	clau|AEV95274.1|PECL_1006|carA	pdam|AH70_08865|AH70_08865|carbamoyl phosphate synthase small subunit	pent|YP_804442|PEPE_0943|Carbamoylphosphate synthase small subunit
is0699	clau|AEV95275.1|PECL_1007|pyrR	pdam|AH70_08870|AH70_08870|uracil phosphoribosyltransferase	pent|YP_804441|PEPE_0942|Pyrimidine operon attenuation protein/uracil phosphoribosyltransferase
is0700	clau|AEV95276.1|PECL_1008|pseudouridine synthase, RluA family protein	pdam|AH70_08875|AH70_08875|pseudouridine synthase	pent|YP_804440|PEPE_0941|Pseudouridylate synthase, 23S RNA-specific
is0701	clau|AEV95277.1|PECL_1009|lspA	pdam|AH70_08880|AH70_08880|lipoprotein signal peptidase	pent|YP_804439|PEPE_0940|Lipoprotein signal peptidase
is0702	clau|AEV95278.1|PECL_1010|fhs1	pdam|AH70_08885|AH70_08885|formate--tetrahydrofolate ligase	pent|YP_804438|PEPE_0939|Formyltetrahydrofolate synthetase
is0703	clau|AEV95279.1|PECL_1011|pore-forming protein	pdam|AH70_08890|AH70_08890|pore-forming protein	pent|YP_804437|PEPE_0938|pore-forming protein
is0704	clau|AEV95280.1|PECL_1012|FAD dependent oxidoreductase family protein	pdam|AH70_08895|AH70_08895|amino acid oxidase	pent|YP_804436|PEPE_0937|Glycine/D-amino acid oxidase (deaminating)
is0705	clau|AEV95281.1|PECL_1013|hypothetical protein	pdam|AH70_08900|AH70_08900|RNA methyltransferase	pent|YP_804435|PEPE_0936|Predicted N6-adenine-specific DNA methylase
is0706	clau|AEV95282.1|PECL_1014|gpsB	pdam|AH70_08905|AH70_08905|cell division protein GpsB	pent|YP_804434|PEPE_0934|Cell division initiation protein
is0707	clau|AEV95283.1|PECL_1015|hypothetical protein	pdam|AH70_08910|AH70_08910|hypothetical protein	pent|YP_804433|PEPE_0933|hypothetical protein
is0708	clau|AEV95284.1|PECL_1016|recU	pdam|AH70_08915|AH70_08915|recU	pent|YP_804432|PEPE_0932|Penicillin-binding protein-related factor A, putative recombinase
is0709	clau|AEV95285.1|PECL_1017|transglycosylase family protein	pdam|AH70_08920|AH70_08920|carboxypeptidase	pent|YP_804431|PEPE_0931|Membrane carboxypeptidase (penicillin-binding protein)
is0710	clau|AEV95286.1|PECL_1018|DNA replication protein DnaD	pdam|AH70_08925|AH70_08925|XRE family transcriptional regulator	pent|YP_804430|PEPE_0930|Putative primosome component related protein
is0711	clau|AEV95287.1|PECL_1019|asnS	pdam|AH70_08930|AH70_08930|asnC	pent|YP_804077|PEPE_0547|Aspartyl/asparaginyl-tRNA synthetase
is0712	clau|AEV95288.1|PECL_1020|hypothetical protein	pdam|AH70_08935|AH70_08935|peptidase	pent|YP_804429|PEPE_0929|hypothetical protein
is0713	clau|AEV95289.1|PECL_1021|exonuclease, DNA polymerase III, epsilon subunit family domain protein	pdam|AH70_08940|AH70_08940|XRE family transcriptional regulator	pent|YP_804428|PEPE_0928|Rad3-related DNA helicase
is0714	clau|AEV95290.1|PECL_1022|mvk	pdam|AH70_08945|AH70_08945|mevalonate kinase	pent|YP_804427|PEPE_0927|Mevalonate kinase
is0715	clau|AEV95291.1|PECL_1023|mvaD	pdam|AH70_08950|AH70_08950|diphosphomevalonate decarboxylase	pent|YP_804426|PEPE_0926|Mevalonate pyrophosphate decarboxylase
is0716	clau|AEV95292.1|PECL_1024|phosphomevalonate kinase	pdam|AH70_08955|AH70_08955|phosphomevalonate kinase	pent|YP_804425|PEPE_0925|Phosphomevalonate kinase
is0717	clau|AEV95293.1|PECL_1025|fni	pdam|AH70_08960|AH70_08960|isopentenyl-diphosphate delta-isomerase	pent|YP_804424|PEPE_0924|L-lactate dehydrogenase (FMN-dependent) related alpha-hydroxy acid dehydrogenase
is0718	clau|AEV95294.1|PECL_1026|putative RNA methylase, NOL1/NOP2/sun family	pdam|AH70_02595|AH70_02595|RNA methyltransferase	pent|YP_804416|PEPE_0916|tRNA and rRNA cytosine-C5-methylase
is0719	clau|AEV95295.1|PECL_1027|HAD hydrolase, IIB family protein	pdam|AH70_02600|AH70_02600|HAD family hydrolase	pent|YP_804415|PEPE_0915|Predicted hydrolase of the HAD superfamily
is0720	clau|AEV95296.1|PECL_1028|ywhB	pdam|AH70_02605|AH70_02605|4-oxalocrotonate tautomerase	pent|YP_804414|PEPE_0914|4-oxalocrotonate tautomerase
is0721	clau|AEV95297.1|PECL_1029|peptidase C69 family protein	pdam|AH70_03390|AH70_03390|peptidase U34	pent|YP_804413|PEPE_0913|Dipeptidase
is0722	clau|AEV95298.1|PECL_1030|rplS	pdam|AH70_03400|AH70_03400|rplS	pent|YP_804352|PEPE_0850|Ribosomal protein L19
is0723	clau|AEV95299.1|PECL_1031|trmD	pdam|AH70_03405|AH70_03405|tRNA (guanine-N1)-methyltransferase	pent|YP_804351|PEPE_0849|tRNA-(guanine-N1)-methyltransferase
is0724	clau|AEV95300.1|PECL_1032|rimM	pdam|AH70_03410|AH70_03410|ribosome maturation factor RimM	pent|YP_804350|PEPE_0848|RimM protein, required for 16S rRNA processing
is0725	clau|AEV95301.1|PECL_1033|rpsP	pdam|AH70_03420|AH70_03420|rpsP	pent|YP_804349|PEPE_0847|Ribosomal protein S16
is0726	clau|AEV95302.1|PECL_1034|ffh	pdam|AH70_03575|AH70_03575|signal recognition particle	pent|YP_804348|PEPE_0846|Signal recognition particle GTPase
is0727	clau|AEV95303.1|PECL_1035|hypothetical protein	pdam|AH70_03570|AH70_03570|transcriptional regulator	pent|YP_804347|PEPE_0845|hypothetical protein
is0728	clau|AEV95304.1|PECL_1036|ftsY	pdam|AH70_03565|AH70_03565|cell division protein FtsY	pent|YP_804346|PEPE_0844|Signal recognition particle GTPase
is0729	clau|AEV95305.1|PECL_1037|smc	pdam|AH70_03560|AH70_03560|chromosome segregation protein SMC	pent|YP_804345|PEPE_0843|Chromosome segregation ATPase
is0730	clau|AEV95306.1|PECL_1038|rnc	pdam|AH70_03555|AH70_03555|ribonuclease III	pent|YP_804344|PEPE_0842|dsRNA-specific ribonuclease
is0731	clau|AEV95307.1|PECL_1039|acpP	pdam|AH70_03550|AH70_03550|acyl carrier protein	pent|YP_804343|PEPE_0841|Acyl carrier protein
is0732	clau|AEV95308.1|PECL_1040|plsX	pdam|AH70_03545|AH70_03545|phosphate acyltransferase	pent|YP_804342|PEPE_0840|Fatty acid/phospholipid biosynthesis enzyme
is0733	clau|AEV95309.1|PECL_1041|recG	pdam|AH70_03540|AH70_03540|ATP-dependent DNA helicase	pent|YP_804341|PEPE_0839|RecG-like helicase
is0734	clau|AEV95310.1|PECL_1042|conserved hypothetical protein with DAK2 domain	pdam|AH70_03535|AH70_03535|hypothetical protein	pent|YP_804340|PEPE_0838|Dihydroxyacetone kinase related enzyme
is0735	clau|AEV95311.1|PECL_1043|hypothetical protein	pdam|AH70_03530|AH70_03530|hypothetical protein	pent|YP_804339|PEPE_0837|hypothetical protein
is0736	clau|AEV95312.1|PECL_1044|rpmB	pdam|AH70_03525|AH70_03525|50S ribosomal protein L28	pent|YP_804338|PEPE_0836|Ribosomal protein L28
is0737	clau|AEV95313.1|PECL_1045|thiamine pyrophosphokinase	pdam|AH70_00250|AH70_00250|thiamine pyrophosphokinase	pent|YP_804337|PEPE_0835|Thiamine pyrophosphokinase
is0738	clau|AEV95314.1|PECL_1046|rpe	pdam|AH70_00245|AH70_00245|ribulose-phosphate 3-epimerase	pent|YP_804336|PEPE_0834|Pentose-5-phosphate-3-epimerase
is0739	clau|AEV95315.1|PECL_1047|rsgA	pdam|AH70_00240|AH70_00240|ribosome biogenesis GTPase RsgA	pent|YP_804335|PEPE_0833|Predicted GTPase
is0740	clau|AEV95316.1|PECL_1048|phosphotransferase enzyme family protein	pdam|AH70_00235|AH70_00235|protein kinase	pent|YP_804334|PEPE_0832|Serine/threonine protein kinase with beta-lactam (PASTA) domains
is0741	clau|AEV95317.1|PECL_1049|stp	pdam|AH70_00230|AH70_00230|protein phosphatase	pent|YP_804333|PEPE_0831|Serine/threonine protein phosphatase
is0742	clau|AEV95318.1|PECL_1050|sun	pdam|AH70_00225|AH70_00225|16S rRNA methyltransferase	pent|YP_804332|PEPE_0830|tRNA and rRNA cytosine-C5-methylase
is0743	clau|AEV95319.1|PECL_1051|fmt	pdam|AH70_00220|AH70_00220|methionyl-tRNA formyltransferase	pent|YP_804331|PEPE_0829|Methionyl-tRNA formyltransferase
is0744	clau|AEV95320.1|PECL_1052|priA	pdam|AH70_00215|AH70_00215|primosomal protein DnaI	pent|YP_804330|PEPE_0828|Primosomal protein N' (replication factor Y) - superfamily II helicase
is0745	clau|AEV95321.1|PECL_1053|coaBC	pdam|AH70_00210|AH70_00210|phosphopantothenoylcysteine decarboxylase	pent|YP_804329|PEPE_0827|Phosphopantothenoylcysteine synthetase/decarboxylase
is0746	clau|AEV95322.1|PECL_1054|rpoZ	pdam|AH70_00205|AH70_00205|DNA-directed RNA polymerase subunit omega	pent|YP_804328|PEPE_0826|DNA-directed RNA polymerase, subunit K/omega
is0747	clau|AEV95323.1|PECL_1055|gmk	pdam|AH70_00200|AH70_00200|guanylate kinase	pent|YP_804327|PEPE_0825|Guanylate kinase
is0748	clau|AEV95324.1|PECL_1056|hypothetical protein	pdam|AH70_00195|AH70_00195|hypothetical protein	pent|YP_804326|PEPE_0824|hypothetical protein
is0749	clau|AEV95326.1|PECL_1058|arginine repressor, DNA binding domain protein	pdam|AH70_00165|AH70_00165|ArgR family transcriptional regulator	pent|YP_804324|PEPE_0822|Arginine repressor
is0750	clau|AEV95327.1|PECL_1059|hemolysin TlyA family protein	pdam|AH70_00160|AH70_00160|cell division protein FtsJ	pent|YP_804323|PEPE_0821|Predicted rRNA methylase
is0751	clau|AEV95328.1|PECL_1060|farnesyl-diphosphate synthase	pdam|AH70_00155|AH70_00155|geranyl transferase	pent|YP_804322|PEPE_0820|Geranylgeranyl pyrophosphate synthase
is0752	clau|AEV95329.1|PECL_1061|xseB	pdam|AH70_00150|AH70_00150|exodeoxyribonuclease VII small subunit	pent|YP_804321|PEPE_0819|Exonuclease VII small subunit
is0753	clau|AEV95330.1|PECL_1062|xseA	pdam|AH70_00145|AH70_00145|exodeoxyribonuclease VII large subunit	pent|YP_804320|PEPE_0818|Exonuclease VII, large subunit
is0754	clau|AEV95331.1|PECL_1063|folD	pdam|AH70_00140|AH70_00140|5,10-methylene-tetrahydrofolate cyclohydrolase	pent|YP_804319|PEPE_0817|5,10-methylene-tetrahydrofolate dehydrogenase/Methenyl tetrahydrofolate cyclohydrolase
is0755	clau|AEV95332.1|PECL_1064|nusB	pdam|AH70_11165|AH70_11165|antitermination protein NusB	pent|YP_804318|PEPE_0816|Transcription termination factor
is0756	clau|AEV95333.1|PECL_1065|hypothetical protein	pdam|AH70_11160|AH70_11160|alkaline shock protein	pent|YP_804317|PEPE_0815|hypothetical protein
is0757	clau|AEV95334.1|PECL_1066|efp	pdam|AH70_11155|AH70_11155|Elongation factor P	pent|YP_804316|PEPE_0814|Translation elongation factor P
is0758	clau|AEV95335.1|PECL_1067|rpmA	pdam|AH70_11150|AH70_11150|50S ribosomal protein L27	pent|YP_804315|PEPE_0813|Ribosomal protein L27
is0759	clau|AEV95336.1|PECL_1068|hypothetical protein	pdam|AH70_11145|AH70_11145|hypothetical protein	pent|YP_804314|PEPE_0812|Predicted ribosomal protein
is0760	clau|AEV95337.1|PECL_1069|rplU	pdam|AH70_11140|AH70_11140|50S ribosomal protein L21	pent|YP_804313|PEPE_0811|Ribosomal protein L21
is0761	clau|AEV95339.1|PECL_1071|conserved membrane protein	pdam|AH70_03285|AH70_03285|membrane protein	pent|YP_804048|PEPE_0515|Small conserved membrane protein
is0762	clau|AEV95346.1|PECL_1082|hypothetical protein	pdam|AH70_11110|AH70_11110|hypothetical protein	pent|YP_804311|PEPE_0809|hypothetical protein
is0763	clau|AEV95353.1|PECL_1089|dUTPase family protein	pdam|AH70_08215|AH70_08215|2-deoxyuridine 5-triphosphate nucleotidohydrolase	pent|YP_804245|PEPE_0742|dUTPase
is0764	clau|AEV95354.1|PECL_1090|hypothetical protein	pdam|AH70_08210|AH70_08210|hypothetical protein	pent|YP_804244|PEPE_0741|hypothetical protein
is0765	clau|AEV95355.1|PECL_1091|hypothetical protein	pdam|AH70_08205|AH70_08205|exonuclease SbcC	pent|YP_804243|PEPE_0740|hypothetical protein
is0766	clau|AEV95356.1|PECL_1092|glnA	pdam|AH70_08200|AH70_08200|glutamine synthetase	pent|YP_804242|PEPE_0739|Glutamine synthetase
is0767	clau|AEV95357.1|PECL_1093|glnR	pdam|AH70_08195|AH70_08195|MerR family transcriptional regulator	pent|YP_804241|PEPE_0738|glutamine synthetase repressor
is0768	clau|AEV95358.1|PECL_1094|aluminum resistance protein	pdam|AH70_08190|AH70_08190|aluminum resistance protein	pent|YP_804240|PEPE_0737|Cystathionine beta-lyase family protein
is0769	clau|AEV95359.1|PECL_1096|miaA	pdam|AH70_08185|AH70_08185|tRNA delta(2)-isopentenylpyrophosphate transferase	pent|YP_804239|PEPE_0736|tRNA delta(2)-isopentenylpyrophosphate transferase
is0770	clau|AEV95360.1|PECL_1097|ugpQ	pdam|AH70_08180|AH70_08180|glycerophosphodiester phosphodiesterase	pent|YP_804238|PEPE_0735|Glycerophosphoryl diester phosphodiesterase
is0771	clau|AEV95361.1|PECL_1098|hypothetical protein	pdam|AH70_08175|AH70_08175|membrane protein	pent|YP_804237|PEPE_0734|hypothetical protein
is0772	clau|AEV95363.1|PECL_1100|rhodanese-like domain protein	pdam|AH70_08170|AH70_08170|sulfurtransferase	pent|YP_804236|PEPE_0733|Rhodanese-related sulfurtransferase
is0773	clau|AEV95364.1|PECL_1101|glcK	pdam|AH70_08165|AH70_08165|glucokinase	pent|YP_804235|PEPE_0732|Transcriptional regulator/sugar kinase
is0774	clau|AEV95365.1|PECL_1102|hypothetical protein	pdam|AH70_08160|AH70_08160|hypothetical protein	pent|YP_804234|PEPE_0731|hypothetical protein
is0775	clau|AEV95366.1|PECL_1103|rhomboid family protein	pdam|AH70_08155|AH70_08155|membrane protein	pent|YP_804233|PEPE_0730|Membrane-associated serine protease
is0776	clau|AEV95367.1|PECL_1104|5-formyltetrahydrofolate cyclo-ligase	pdam|AH70_08150|AH70_08150|5-formyltetrahydrofolate cyclo-ligase	pent|YP_804232|PEPE_0729|5-formyltetrahydrofolate cyclo-ligase
is0777	clau|AEV95368.1|PECL_1105|penicillin binding transpeptidase domain protein	pdam|AH70_08145|AH70_08145|penicillin-binding protein	pent|YP_804230|PEPE_0727|Cell division protein FtsI/penicillin-binding protein 2
is0778	clau|AEV95369.1|PECL_1106|hypothetical protein	pdam|AH70_08140|AH70_08140|hypothetical protein	pent|YP_804229|PEPE_0726|Predicted membrane protein
is0779	clau|AEV95370.1|PECL_1107|greA	pdam|AH70_08135|AH70_08135|Transcription elongation factor GreA	pent|YP_804228|PEPE_0725|Transcription elongation factor
is0780	clau|AEV95371.1|PECL_1108|udk	pdam|AH70_08130|AH70_08130|uridine kinase	pent|YP_804227|PEPE_0724|Uridine kinase
is0781	clau|AEV95372.1|PECL_1110|aminodeoxychorismate lyase	pdam|AH70_08125|AH70_08125|ABC transporter substrate-binding protein	pent|YP_804226|PEPE_0723|Predicted periplasmic solute-binding protein
is0782	clau|AEV95373.1|PECL_1111|pheT	pdam|AH70_08120|AH70_08120|phenylalanyl-tRNA synthase subunit beta	pent|YP_804225|PEPE_0722|Phenylalanyl-tRNA synthetase beta chain
is0783	clau|AEV95374.1|PECL_1112|pheS	pdam|AH70_08115|AH70_08115|pheS	pent|YP_804224|PEPE_0721|Phenylalanyl-tRNA synthetase alpha subunit
is0784	clau|AEV95376.1|PECL_1114|HD domain protein	pdam|AH70_05960|AH70_05960|hydrolase	pent|YP_804222|PEPE_0719|Predicted HD superfamily hydrolase
is0785	clau|AEV95377.1|PECL_1115|RNA 2'-O ribose methyltransferase substrate binding family protein	pdam|AH70_05955|AH70_05955|RNA methyltransferase	pent|YP_804221|PEPE_0718|rRNA methylase
is0786	clau|AEV95378.1|PECL_1116|acylphosphatase family protein	pdam|AH70_05950|AH70_05950|acylphosphatase	pent|YP_804220|PEPE_0717|Acylphosphatase
is0787	clau|AEV95379.1|PECL_1117|membrane insertase, YidC/Oxa1 family domain protein	pdam|AH70_05945|AH70_05945|OxaA-like protein precursor	pent|YP_804219|PEPE_0716|Preprotein translocase subunit YidC
is0788	clau|AEV95380.1|PECL_1118|Two-component system, sensor histidine kinase	pdam|AH70_05940|AH70_05940|histidine kinase	pent|YP_804218|PEPE_0715|Signal transduction histidine kinase
is0789	clau|AEV95381.1|PECL_1120|Two-component response regulator	pdam|AH70_05935|AH70_05935|PhoB family transcriptional regulator	pent|YP_804217|PEPE_0714|DNA-binding response regulator, OmpR family (Rec-wHTH domains)
is0790	clau|AEV95382.1|PECL_1121|gnd	pdam|AH70_05930|AH70_05930|6-phosphogluconate dehydrogenase	pent|YP_804216|PEPE_0713|6-phosphogluconate dehydrogenase
is0791	clau|AEV95383.1|PECL_2025|50S ribosomal protein L32	pdam|AH70_05925|AH70_05925|50S ribosomal protein L32	pent|YP_804215|PEPE_0712|Ribosomal protein L32
is0792	clau|AEV95384.1|PECL_1122|hypothetical protein	pdam|AH70_05920|AH70_05920|DNA-binding protein	pent|YP_804214|PEPE_0711|Predicted metal-binding, possibly nucleic acid-binding protein
is0793	clau|AEV95385.1|PECL_1123|hypothetical protein	pdam|AH70_05915|AH70_05915|hypothetical protein	pent|YP_804213|PEPE_0710|Predicted nucleotidyltransferase
is0794	clau|AEV95386.1|PECL_1124|methyltransferase domain protein	pdam|AH70_05910|AH70_05910|SAM-dependent methyltransferase	pent|YP_804212|PEPE_0709|SAM-dependent methyltransferase
is0795	clau|AEV95387.1|PECL_1125|iojap-like ribosome-associated protein	pdam|AH70_05905|AH70_05905|ribosomal silencing factor RsfS	pent|YP_804211|PEPE_0708|Iojap family protein
is0796	clau|AEV95388.1|PECL_1126|hypothetical protein	pdam|AH70_05900|AH70_05900|hypothetical protein	pent|YP_804210|PEPE_0707|NAD metabolism hydrolase of HD superfamily
is0797	clau|AEV95389.1|PECL_1127|nadD	pdam|AH70_05895|AH70_05895|nadD	pent|YP_804209|PEPE_0706|Nicotinic acid mononucleotide adenylyltransferase
is0798	clau|AEV95390.1|PECL_1128|putative RNA-binding protein, YhbY family	pdam|AH70_05890|AH70_05890|RNA-binding protein	pent|YP_804208|PEPE_0705|RNA-binding protein, KH domain
is0799	clau|AEV95391.1|PECL_1129|yqeH	pdam|AH70_05885|AH70_05885|GTPase	pent|YP_804207|PEPE_0704|Predicted GTPase
is0800	clau|AEV95392.1|PECL_1130|HAD hydrolase, IA, variant 1 family protein	pdam|AH70_05880|AH70_05880|HAD family hydrolase	pent|YP_804206|PEPE_0703|Predicted hydrolase of the HAD superfamily
is0801	clau|AEV95393.1|PECL_1131|alcohol dehydrogenase GroES-like domain protein	pdam|AH70_05875|AH70_05875|hypothetical protein	pent|YP_804205|PEPE_0702|NADPH:quinone reductase related Zn-dependent oxidoreductase
is0802	clau|AEV95395.1|PECL_1133|rplT	pdam|AH70_05870|AH70_05870|50S ribosomal protein L20	pent|YP_804204|PEPE_0701|Ribosomal protein L20
is0803	clau|AEV95396.1|PECL_1134|rpmI	pdam|AH70_05865|AH70_05865|50S ribosomal protein L35	pent|YP_804203|PEPE_0700|Ribosomal protein L35
is0804	clau|AEV95397.1|PECL_1135|infC	pdam|AH70_05860|AH70_05860|translation initiation factor IF-3	pent|YP_804202|PEPE_0699|Translation initiation factor 3
is0805	clau|AEV95398.1|PECL_1136|thrS	pdam|AH70_05855|AH70_05855|threonyl-tRNA synthase	pent|YP_804197|PEPE_0694|Threonyl-tRNA synthetase
is0806	clau|AEV95399.1|PECL_1137|dnaI	pdam|AH70_05850|AH70_05850|primosomal protein DnaI	pent|YP_804196|PEPE_0693|DNA replication protein
is0807	clau|AEV95400.1|PECL_1138|replication initiation and membrane attachment protein	pdam|AH70_05845|AH70_05845|hypothetical protein	pent|YP_804195|PEPE_0692|Replication initiation/membrane attachment protein
is0808	clau|AEV95401.1|PECL_1139|nrdR	pdam|AH70_05835|AH70_05835|nrdR	pent|YP_804194|PEPE_0691|Predicted transcriptional regulator, consists of a Zn-ribbon and ATP-cone domains
is0809	clau|AEV95402.1|PECL_1140|coaE	pdam|AH70_05830|AH70_05830|dephospho-CoA kinase	pent|YP_804193|PEPE_0690|Dephospho-CoA kinase
is0810	clau|AEV95403.1|PECL_1141|mutM	pdam|AH70_05825|AH70_05825|5-hydroxymethyluracil DNA glycosylase	pent|YP_804192|PEPE_0689|Formamidopyrimidine-DNA glycosylase
is0811	clau|AEV95404.1|PECL_1142|polA	pdam|AH70_02590|AH70_02590|DNA polymerase I	pent|YP_804191|PEPE_0688|DNA polymerase I - 3'-5' exonuclease and polymerase domains
is0812	clau|AEV95406.1|PECL_1144|inhibitor of apoptosis-promoting Bax1 family protein	pdam|AH70_08730|AH70_08730|membrane protein	pent|YP_804190|PEPE_0687|Integral membrane protein, interacts with FtsH
is0813	clau|AEV95407.1|PECL_1145|murC	pdam|AH70_08725|AH70_08725|UDP-N-acetylmuramate--alanine ligase	pent|YP_804189|PEPE_0686|UDP-N-acetylmuramate-alanine ligase
is0814	clau|AEV95408.1|PECL_1146|sftA	pdam|AH70_08720|AH70_08720|cell division protein FtsK	pent|YP_804188|PEPE_0685|DNA segregation ATPase FtsK/SpoIIIE related protein
is0815	clau|AEV95409.1|PECL_1147|putative tRNA binding domain protein	pdam|AH70_08715|AH70_08715|DSBA oxidoreductase	pent|YP_804187|PEPE_0684|EMAP domain
is0816	clau|AEV95410.1|PECL_1148|hypothetical protein	pdam|AH70_08710|AH70_08710|membrane protein	pent|YP_804186|PEPE_0683|Predicted small secreted protein
is0817	clau|AEV95411.1|PECL_1149|trmB	pdam|AH70_08705|AH70_08705|tRNA (guanine-N7)-methyltransferase	pent|YP_804185|PEPE_0682|Predicted S-adenosylmethionine-dependent methyltransferase
is0818	clau|AEV95412.1|PECL_1150|bacterial ABC transporter EcsB family protein	pdam|AH70_08700|AH70_08700|ABC transporter permease	pent|YP_804184|PEPE_0681|Predicted ABC-type exoprotein transport system, permease component
is0819	clau|AEV95413.1|PECL_1151|ABC transporter, ATP-binding protein	pdam|AH70_08695|AH70_08695|multidrug ABC transporter ATP-binding protein	pent|YP_804183|PEPE_0680|ABC-type multidrug transport system, ATPase component
is0820	clau|AEV95414.1|PECL_1152|Histidine triad (HIT) domain protein	pdam|AH70_08690|AH70_08690|histidine triad protein	pent|YP_804182|PEPE_0679|Diadenosine tetraphosphate (Ap4A) hydrolase related HIT family hydrolase
is0821	clau|AEV95415.1|PECL_1153|hypothetical protein	pdam|AH70_08685|AH70_08685|hypothetical protein	pent|YP_804181|PEPE_0678|hypothetical protein
is0822	clau|AEV95416.1|PECL_1154|prsA	pdam|AH70_08680|AH70_08680|peptidylprolyl isomerase	pent|YP_804180|PEPE_0677|Parvulin-like peptidyl-prolyl isomerase
is0823	clau|AEV95417.1|PECL_1155|hypothetical protein	pdam|AH70_08675|AH70_08675|3'-5' exonuclease	pent|YP_804179|PEPE_0676|Predicted HD-superfamily hydrolase
is0824	clau|AEV95418.1|PECL_1156|hypothetical protein	pdam|AH70_08670|AH70_08670|hypothetical protein	pent|YP_804178|PEPE_0675|DNA repair ATPase
is0825	clau|AEV95419.1|PECL_1157|calcineurin-like phosphoesterase family protein	pdam|AH70_08665|AH70_08665|metallophosphoesterase	pent|YP_804177|PEPE_0674|DNA repair exonuclease
is0826	clau|AEV95420.1|PECL_1158|hypothetical protein	pdam|AH70_08660|AH70_08660|hypothetical protein	pent|YP_804176|PEPE_0673|hypothetical protein
is0827	clau|AEV95421.1|PECL_1159|penicillin-binding , 1A family protein	pdam|AH70_08655|AH70_08655|penicillin-binding protein	pent|YP_804175|PEPE_0672|Membrane carboxypeptidase (penicillin-binding protein)
is0828	clau|AEV95422.1|PECL_1160|arginine repressor, DNA binding domain protein	pdam|AH70_08650|AH70_08650|ArgR family transcriptional regulator	pent|YP_804174|PEPE_0671|Arginine repressor
is0829	clau|AEV95423.1|PECL_1161|cyclic nucleotide-binding domain protein	pdam|AH70_08645|AH70_08645|hypothetical protein	pent|YP_804173|PEPE_0670|cAMP-binding protein - catabolite gene activator and regulatory subunit of cAMP-dependent protein kinase
is0830	clau|AEV95424.1|PECL_1162|argS	pdam|AH70_08630|AH70_08630|arginine--tRNA ligase	pent|YP_804172|PEPE_0669|Arginyl-tRNA synthetase
is0831	clau|AEV95428.1|PECL_1166|aspartate racemase	pdam|AH70_08620|AH70_08620|aspartate racemase	pent|YP_804166|PEPE_0662|Aspartate racemase
is0832	clau|AEV95429.1|PECL_1167|yxbA	pdam|AH70_08615|AH70_08615|carboxylate--amine ligase	pent|YP_804165|PEPE_0661|Predicted ATP-grasp enzyme
is0833	clau|AEV95430.1|PECL_1168|murE	pdam|AH70_08610|AH70_08610|UDP-N-acetylmuramoylalanyl-D-glutamate--2, 6-diaminopimelate ligase	pent|YP_804164|PEPE_0660|UDP-N-acetylmuramyl tripeptide synthase
is0834	clau|AEV95431.1|PECL_1169|asnB	pdam|AH70_08605|AH70_08605|asparagine synthase	pent|YP_804163|PEPE_0659|Asparagine synthase (glutamine-hydrolyzing)
is0835	clau|AEV95438.1|PECL_1177|hypothetical protein	pdam|AH70_08570|AH70_08570|hypothetical protein	pent|YP_804159|PEPE_0654|hypothetical protein
is0836	clau|AEV95439.1|PECL_1178|putative membrane protein	pdam|AH70_08565|AH70_08565|hypothetical protein	pent|YP_804158|PEPE_0653|hypothetical protein
is0837	clau|AEV95441.1|PECL_1180|HAD hydrolase, IIB family protein	pdam|AH70_08560|AH70_08560|HAD family hydrolase	pent|YP_804156|PEPE_0651|Predicted hydrolase of the HAD superfamily
is0838	clau|AEV95442.1|PECL_1181|deoxyguanosine kinase	pdam|AH70_08590|AH70_08590|deoxyguanosine kinase	pent|YP_804155|PEPE_0650|Deoxynucleoside kinase
is0839	clau|AEV95443.1|PECL_1182|universal stress family protein	pdam|AH70_08550|AH70_08550|universal stress protein UspA	pent|YP_804154|PEPE_0649|Universal stress protein UspA related nucleotide-binding protein
is0840	clau|AEV95444.1|PECL_1183|pseudouridine synthase	pdam|AH70_08540|AH70_08540|pseudouridine synthase	pent|YP_804152|PEPE_0647|16S rRNA uridine-516 pseudouridylate synthase related pseudouridylate synthase
is0841	clau|AEV95445.1|PECL_1184|polysaccharide biosynthesis family protein	pdam|AH70_08535|AH70_08535|transporter	pent|YP_804151|PEPE_0646|Polysaccharide transport membrane protein
is0842	clau|AEV95446.1|PECL_1185|leuS	pdam|AH70_08525|AH70_08525|leucyl-tRNA synthetase	pent|YP_804150|PEPE_0645|Leucyl-tRNA synthetase
is0843	clau|AEV95447.1|PECL_1186|PAP2 superfamily protein	pdam|AH70_08520|AH70_08520|hypothetical protein	pent|YP_804149|PEPE_0644|Membrane-associated phospholipid phosphatase
is0844	clau|AEV95448.1|PECL_1187|putative rRNA methylase	pdam|AH70_08515|AH70_08515|SAM-dependent methyltransferase	pent|YP_804148|PEPE_0643|SAM-dependent methyltransferase
is0845	clau|AEV95449.1|PECL_1188|H+ antiporter-2 family protein	pdam|AH70_08510|AH70_08510|multidrug MFS transporter	pent|YP_804147|PEPE_0642|permease of the major facilitator superfamily
is0846	clau|AEV95451.1|PECL_1191|putative membrane protein	pdam|AH70_08495|AH70_08495|hypothetical protein	pent|YP_804145|PEPE_0640|hypothetical protein
is0847	clau|AEV95453.1|PECL_1220|conserved hypothetical family protein	pdam|AH70_09230|AH70_09230|membrane protein	pent|YP_804143|PEPE_0614|Predicted integral membrane protein
is0848	clau|AEV95454.1|PECL_1221|glycosyl transferases group 1 family protein	pdam|AH70_09235|AH70_09235|glycosyltransferase	pent|YP_804142|PEPE_0613|Glycosyltransferase
is0849	clau|AEV95455.1|PECL_1222|glycosyl transferases group 1 family protein	pdam|AH70_09240|AH70_09240|1,2-diacylglycerol 3-glucosyltransferase	pent|YP_804141|PEPE_0612|Glycosyltransferase
is0850	clau|AEV95457.1|PECL_1224|ptsI	pdam|AH70_09245|AH70_09245|phosphoenolpyruvate-protein phosphotransferase	pent|YP_804139|PEPE_0610|Phosphoenolpyruvate-protein kinase (PTS system EI component in bacteria)
is0851	clau|AEV95458.1|PECL_1225|ptsH	pdam|AH70_09250|AH70_09250|phosphocarrier protein HPr	pent|YP_804138|PEPE_0609|Phosphotransferase system, HPr-related protein
is0852	clau|AEV95459.1|PECL_1226|hypothetical protein	pdam|AH70_09255|AH70_09255|hypothetical protein	pent|YP_804137|PEPE_0608|hypothetical protein
is0853	clau|AEV95461.1|PECL_1228|hypothetical protein	pdam|AH70_05390|AH70_05390|membrane protein	pent|YP_804135|PEPE_0606|Predicted membrane protein
is0854	clau|AEV95462.1|PECL_1229|sulfite exporter TauE/SafE family protein	pdam|AH70_05395|AH70_05395|permease	pent|YP_804134|PEPE_0605|Predicted permease
is0855	clau|AEV95464.1|PECL_1231|prfC	pdam|AH70_09270|AH70_09270|peptide chain release factor 3	pent|YP_804132|PEPE_0603|Peptide chain release factor RF-3
is0856	clau|AEV95465.1|PECL_1232|tagD	pdam|AH70_11030|AH70_11030|glycerol-3-phosphate cytidylyltransferase	pent|YP_804131|PEPE_0602|Cytidylyltransferase
is0857	clau|AEV95466.1|PECL_1233|hypothetical protein	pdam|AH70_11025|AH70_11025|membrane protein	pent|YP_804130|PEPE_0601|Predicted permease
is0858	clau|AEV95467.1|PECL_1234|hypothetical protein	pdam|AH70_11020|AH70_11020|hypothetical protein	pent|YP_804129|PEPE_0600|Uncharacterized domain/protein associated with RNase G and E
is0859	clau|AEV95469.1|PECL_1236|recX	pdam|AH70_11010|AH70_11010|recombinase RecX	pent|YP_804128|PEPE_0599|hypothetical protein, RecX family
is0860	clau|AEV95470.1|PECL_1237|flavodoxin	pdam|AH70_11005|AH70_11005|flavodoxin	pent|YP_804127|PEPE_0598|Flavodoxin
is0861	clau|AEV95473.1|PECL_1241|hypothetical protein	pdam|AH70_02420|AH70_02420|hypothetical protein	pent|YP_804123|PEPE_0593|hypothetical protein
is0862	clau|AEV95474.1|PECL_1242|hypothetical protein	pdam|AH70_02435|AH70_02435|hypothetical protein	pent|YP_804122|PEPE_0592|hypothetical protein
is0863	clau|AEV95475.1|PECL_1243|Cell envelope-associated transcriptional attenuator LytR-Cps	pdam|AH70_01650|AH70_01650|LytR family transcriptional regulator	pent|YP_804121|PEPE_0591|Transcriptional regulator
is0864	clau|AEV95476.1|PECL_1244|DEAD/DEAH box helicase family protein	pdam|AH70_00025|AH70_00025|helicase	pent|YP_804120|PEPE_0590|Superfamily II DNA and RNA helicase
is0865	clau|AEV95477.1|PECL_1245|oxidoreductase , NAD-binding Rossmann fold family protein	pdam|AH70_00030|AH70_00030|oxidoreductase	pent|YP_804119|PEPE_0589|Predicted dehydrogenase related protein
is0866	clau|AEV95478.1|PECL_1247|hypothetical protein	pdam|AH70_00035|AH70_00035|membrane protein	pent|YP_804118|PEPE_0588|hypothetical protein
is0867	clau|AEV95479.1|PECL_1246|glycosyl hydrolases 25 family protein	pdam|AH70_00040|AH70_00040|lysozyme	pent|YP_804117|PEPE_0587|Lyzozyme M1 (1,4-beta-N-acetylmuramidase)
is0868	clau|AEV95480.1|PECL_1248|steT	pdam|AH70_00045|AH70_00045|amino acid permease	pent|YP_804114|PEPE_0584|Amino acid transporter
is0869	clau|AEV95484.1|PECL_1252|polysaccharide biosynthesis family protein	pdam|AH70_03845|AH70_03845|hypothetical protein	pent|YP_804105|PEPE_0575|Polysaccharide Transporter, PST family
is0870	clau|AEV95489.1|PECL_1257|bacterial sugar transferase family protein	pdam|AH70_01590|AH70_01590|multidrug MFS transporter	pent|YP_804098|PEPE_0568|Lipopolysaccharide synthesis sugar transferase
is0871	clau|AEV95490.1|PECL_1258|ywqE	pdam|AH70_01585|AH70_01585|tyrosine protein phosphatase	pent|YP_804097|PEPE_0567|Capsular polysaccharide biosynthesis protein
is0872	clau|AEV95491.1|PECL_1259|ywqD	pdam|AH70_01580|AH70_01580|exopolysaccharide biosynthesis protein	pent|YP_804096|PEPE_0566|Tyrosine-protein kinase (capsular polysaccharide biosynthesis)
is0873	clau|AEV95492.1|PECL_1260|ywqC	pdam|AH70_01575|AH70_01575|chain-length determining protein	pent|YP_804095|PEPE_0565|Capsular polysaccharide biosynthesis protein
is0874	clau|AEV95494.1|PECL_1262|rumA	pdam|AH70_00065|AH70_00065|RNA methyltransferase	pent|YP_804846|PEPE_1366|tRNA (uracil-5-)-methyltransferase related enzyme
is0875	clau|AEV95495.1|PECL_1263|Diacylglycerol kinase	pdam|AH70_00070|AH70_00070|lipid kinase	pent|YP_804847|PEPE_1367|Lipid kinase from diacylglycerol kinase family
is0876	clau|AEV95496.1|PECL_1264|gatB	pdam|AH70_00075|AH70_00075|glutamyl-tRNA amidotransferase	pent|YP_804848|PEPE_1368|Asp-tRNA-Asn/Glu-tRNA-Gln amidotransferase B subunit
is0877	clau|AEV95497.1|PECL_1265|gatA	pdam|AH70_00080|AH70_00080|gatA	pent|YP_804849|PEPE_1369|Asp-tRNA-Asn/Glu-tRNA-Gln amidotransferase A subunit
is0878	clau|AEV95498.1|PECL_1266|gatC	pdam|AH70_00085|AH70_00085|glutamyl-tRNA amidotransferase	pent|YP_804850|PEPE_1370|Asp-tRNA-Asn/Glu-tRNA-Gln amidotransferase C subunit
is0879	clau|AEV95499.1|PECL_1267|lipoprotein, pheromone	pdam|AH70_00090|AH70_00090|calcium ABC transporter ATPase	pent|YP_804851|PEPE_1371|hypothetical protein
is0880	clau|AEV95500.1|PECL_1268|pcrA	pdam|AH70_00095|AH70_00095|ATP-dependent DNA helicase PcrA	pent|YP_804852|PEPE_1372|Superfamily I DNA and RNA helicase
is0881	clau|AEV95501.1|PECL_1269|Phosphoribosylaminoimidazole carboxylase, ATPase subunit	pdam|AH70_00100|AH70_00100|phosphoribosylaminoimidazole carboxylase	pent|YP_804853|PEPE_1373|Phosphoribosylaminoimidazole carboxylase (NCAIR synthetase)
is0882	clau|AEV95502.1|PECL_1270|xpt	pdam|AH70_00105|AH70_00105|xanthine phosphoribosyltransferase	pent|YP_804854|PEPE_1374|Adenine/guanine phosphoribosyltransferase related PRPP-binding protein
is0883	clau|AEV95503.1|PECL_1271|mannosyl-glycoendo-beta-N-acetylglucosaminidase family protein	pdam|AH70_00110|AH70_00110|N-acetylmuramidase	pent|YP_804855|PEPE_1375|N-acetylmuramidase
is0884	clau|AEV95504.1|PECL_1272|hypothetical protein	pdam|AH70_00115|AH70_00115|membrane protein	pent|YP_804856|PEPE_1376|Predicted membrane protein
is0885	clau|AEV95505.1|PECL_1273|D-isomer specific 2-hydroxyacid dehydrogenase, NAD binding domain protein	pdam|AH70_00120|AH70_00120|3-phosphoglycerate dehydrogenase	pent|YP_804857|PEPE_1377|Phosphoglycerate dehydrogenase related enzyme
is0886	clau|AEV95506.1|PECL_1274|rpsI	pdam|AH70_06410|AH70_06410|30S ribosomal protein S9	pent|YP_804865|PEPE_1385|Ribosomal protein S9
is0887	clau|AEV95507.1|PECL_1275|rplM	pdam|AH70_06405|AH70_06405|50S ribosomal protein L13	pent|YP_804866|PEPE_1386|Ribosomal protein L13
is0888	clau|AEV95508.1|PECL_1276|truA	pdam|AH70_06400|AH70_06400|pseudouridine synthase	pent|YP_804867|PEPE_1387|Pseudouridylate synthase
is0889	clau|AEV95509.1|PECL_1277|ecfT	pdam|AH70_06395|AH70_06395|cobalt ABC transporter ATP-binding protein	pent|YP_804868|PEPE_1388|ABC-type cobalt transport system, permease component CbiQ related transporter
is0890	clau|AEV95510.1|PECL_1278|ecfA2	pdam|AH70_06390|AH70_06390|cobalt ABC transporter	pent|YP_804869|PEPE_1389|ABC-type cobalt transport system, ATPase component
is0891	clau|AEV95511.1|PECL_1279|ecfA1	pdam|AH70_06385|AH70_06385|cbiO	pent|YP_804870|PEPE_1390|ABC-type cobalt transport system, ATPase component
is0892	clau|AEV95512.1|PECL_1280|rplQ	pdam|AH70_06380|AH70_06380|50S ribosomal protein L17	pent|YP_804871|PEPE_1391|Ribosomal protein L17
is0893	clau|AEV95513.1|PECL_1281|rpoA	pdam|AH70_06375|AH70_06375|DNA-directed RNA polymerase subunit alpha	pent|YP_804872|PEPE_1392|DNA-directed RNA polymerase, alpha subunit/40 kD subunit
is0894	clau|AEV95514.1|PECL_1282|rpsK	pdam|AH70_06370|AH70_06370|30S ribosomal protein S11	pent|YP_804873|PEPE_1393|Ribosomal protein S11
is0895	clau|AEV95515.1|PECL_1283|rpsM	pdam|AH70_06365|AH70_06365|30S ribosomal protein S13	pent|YP_804874|PEPE_1394|Ribosomal protein S13
is0896	clau|AEV95516.1|PECL_1284|infA	pdam|AH70_06355|AH70_06355|infA	pent|YP_804876|PEPE_1396|Translation initiation factor 1
is0897	clau|AEV95517.1|PECL_1285|adk	pdam|AH70_06350|AH70_06350|adenylate kinase	pent|YP_804877|PEPE_1397|Adenylate kinase
is0898	clau|AEV95518.1|PECL_1286|secY	pdam|AH70_06345|AH70_06345|preprotein translocase subunit SecY	pent|YP_804878|PEPE_1398|Preprotein translocase subunit SecY
is0899	clau|AEV95519.1|PECL_1287|rplO	pdam|AH70_06340|AH70_06340|50S ribosomal protein L15	pent|YP_804879|PEPE_1399|Ribosomal protein L15
is0900	clau|AEV95520.1|PECL_1288|rpmD	pdam|AH70_06335|AH70_06335|50S ribosomal protein L30	pent|YP_804880|PEPE_1400|Ribosomal protein L30
is0901	clau|AEV95521.1|PECL_1289|rpsE	pdam|AH70_06330|AH70_06330|30S ribosomal protein S5	pent|YP_804881|PEPE_1401|Ribosomal protein S5
is0902	clau|AEV95522.1|PECL_1290|rplR	pdam|AH70_06325|AH70_06325|50S ribosomal protein L18	pent|YP_804882|PEPE_1402|Ribosomal protein L18
is0903	clau|AEV95523.1|PECL_1291|rplF	pdam|AH70_06320|AH70_06320|50S ribosomal protein L6	pent|YP_804883|PEPE_1403|Ribosomal protein L6P
is0904	clau|AEV95524.1|PECL_1292|rpsH	pdam|AH70_06315|AH70_06315|30S ribosomal protein S8	pent|YP_804884|PEPE_1404|Ribosomal protein S8
is0905	clau|AEV95526.1|PECL_1293|rplE	pdam|AH70_06310|AH70_06310|50S ribosomal protein L5	pent|YP_804886|PEPE_1406|Ribosomal protein L5
is0906	clau|AEV95527.1|PECL_1294|rplX	pdam|AH70_06305|AH70_06305|50S ribosomal protein L24	pent|YP_804887|PEPE_1407|Ribosomal protein L24
is0907	clau|AEV95528.1|PECL_1295|rplN	pdam|AH70_06300|AH70_06300|50S ribosomal protein L14	pent|YP_804888|PEPE_1408|Ribosomal protein L14
is0908	clau|AEV95529.1|PECL_1296|rpsQ	pdam|AH70_06295|AH70_06295|30S ribosomal protein S17	pent|YP_804889|PEPE_1409|Ribosomal protein S17
is0909	clau|AEV95530.1|PECL_1297|rpmC	pdam|AH70_06290|AH70_06290|50S ribosomal protein L29	pent|YP_804890|PEPE_1410|Ribosomal protein L29
is0910	clau|AEV95531.1|PECL_1298|rplP	pdam|AH70_06285|AH70_06285|50S ribosomal protein L16	pent|YP_804891|PEPE_1411|Ribosomal protein L16
is0911	clau|AEV95532.1|PECL_1299|rpsC	pdam|AH70_06280|AH70_06280|30S ribosomal protein S3	pent|YP_804892|PEPE_1412|Ribosomal protein S3
is0912	clau|AEV95533.1|PECL_1300|rplV	pdam|AH70_06275|AH70_06275|50S ribosomal protein L22	pent|YP_804893|PEPE_1413|Ribosomal protein L22
is0913	clau|AEV95534.1|PECL_1301|rpsS	pdam|AH70_06270|AH70_06270|30S ribosomal protein S19	pent|YP_804894|PEPE_1414|Ribosomal protein S19
is0914	clau|AEV95535.1|PECL_1302|rplB	pdam|AH70_06265|AH70_06265|rplB	pent|YP_804895|PEPE_1415|Ribosomal protein L2
is0915	clau|AEV95536.1|PECL_1303|rplW	pdam|AH70_06260|AH70_06260|50S ribosomal protein L23	pent|YP_804896|PEPE_1416|Ribosomal protein L23
is0916	clau|AEV95537.1|PECL_1304|rplD	pdam|AH70_06255|AH70_06255|50S ribosomal protein L4	pent|YP_804897|PEPE_1417|Ribosomal protein L4
is0917	clau|AEV95538.1|PECL_1305|rplC	pdam|AH70_06250|AH70_06250|50S ribosomal protein L3	pent|YP_804898|PEPE_1418|Ribosomal protein L3
is0918	clau|AEV95539.1|PECL_1306|rpsJ	pdam|AH70_06245|AH70_06245|30S ribosomal protein S10	pent|YP_804899|PEPE_1419|Ribosomal protein S10
is0919	clau|AEV95541.1|PECL_1308|fusA	pdam|AH70_06235|AH70_06235|fusA	pent|YP_804900|PEPE_1420|Translation elongation factor (GTPase)
is0920	clau|AEV95542.1|PECL_1309|rpsG	pdam|AH70_06230|AH70_06230|30S ribosomal protein S7	pent|YP_804901|PEPE_1421|Ribosomal protein S7
is0921	clau|AEV95543.1|PECL_1310|rpsL	pdam|AH70_06225|AH70_06225|30S ribosomal protein S12	pent|YP_804902|PEPE_1422|Ribosomal protein S12
is0922	clau|AEV95545.1|PECL_1313|rpoC	pdam|AH70_06215|AH70_06215|DNA-directed RNA polymerase subunit beta'	pent|YP_804904|PEPE_1425|DNA-directed RNA polymerase, beta' subunit/160 kD subunit
is0923	clau|AEV95546.1|PECL_1314|rpoB	pdam|AH70_06210|AH70_06210|DNA-directed RNA polymerase subunit beta	pent|YP_804905|PEPE_1426|DNA-directed RNA polymerase, beta subunit/140 kD subunit
is0924	clau|AEV95548.1|PECL_1316|ctsR	pdam|AH70_06200|AH70_06200|CtsR family transcriptional regulator	pent|YP_804907|PEPE_1428|Transcriptional repressor of class III stress genes
is0925	clau|AEV95549.1|PECL_1323|serS	pdam|AH70_06150|AH70_06150|serine--tRNA ligase	pent|YP_804909|PEPE_1436|Seryl-tRNA synthetase
is0926	clau|AEV95550.1|PECL_1324|deoxyguanosine kinase	pdam|AH70_06145|AH70_06145|deoxyadenosine kinase	pent|YP_804910|PEPE_1437|Deoxynucleoside kinase
is0927	clau|AEV95551.1|PECL_1325|amino acid permease family protein	pdam|AH70_06140|AH70_06140|gamma-aminobutyrate permease	pent|YP_804911|PEPE_1438|Amino acid transporter
is0928	clau|AEV95554.1|PECL_1328|cell envelope-related function transcriptional attenuator common domain protein	pdam|AH70_06120|AH70_06120|transcriptional regulator	pent|YP_804914|PEPE_1441|Transcriptional regulator
is0929	clau|AEV95555.1|PECL_1329|hypothetical protein	pdam|AH70_06110|AH70_06110|membrane protein	pent|YP_804916|PEPE_1443|hypothetical protein
is0930	clau|AEV95556.1|PECL_1330|hypothetical protein	pdam|AH70_06105|AH70_06105|membrane protein	pent|YP_804917|PEPE_1444|hypothetical protein
is0931	clau|AEV95557.1|PECL_1331|cspC	pdam|AH70_06100|AH70_06100|cold-shock protein	pent|YP_804918|PEPE_1445|Cold shock protein
is0932	clau|AEV95560.1|PECL_1334|PAP2 superfamily protein	pdam|AH70_06070|AH70_06070|phospholipid phosphatase	pent|YP_804919|PEPE_1446|Membrane-associated phospholipid phosphatase
is0933	clau|AEV95561.1|PECL_1335|hypothetical protein	pdam|AH70_06065|AH70_06065|phosphohydrolase	pent|YP_804920|PEPE_1447|Predicted HD superfamily hydrolase
is0934	clau|AEV95562.1|PECL_1336|hypothetical protein	pdam|AH70_06060|AH70_06060|ribonuclease	pent|YP_804921|PEPE_1448|Predicted membrane-associated HD superfamily hydrolase
is0935	clau|AEV95563.1|PECL_1337|hypothetical protein	pdam|AH70_06050|AH70_06050|hypothetical protein	pent|YP_804922|PEPE_1449|hypothetical protein
is0936	clau|AEV95565.1|PECL_1339|pseudouridine synthase, RluA family	pdam|AH70_06035|AH70_06035|pseudouridine synthase	pent|YP_804923|PEPE_1450|Pseudouridylate synthase, 23S RNA-specific
is0937	clau|AEV95568.1|PECL_1342|recQ	pdam|AH70_06000|AH70_06000|ATP-dependent DNA helicase RecQ	pent|YP_804092|PEPE_0562|Superfamily II DNA helicase
is0938	clau|AEV95569.1|PECL_1343|protein containing glycosyl hydrolase family 25 domain and kxYKxGKxW signal peptide	pdam|AH70_09355|AH70_09355|endolysin	pent|YP_804310|PEPE_0807|Lyzozyme M1 (1,4-beta-N-acetylmuramidase)
is0939	clau|AEV95574.1|PECL_1348|pepDA	pdam|AH70_02045|AH70_02045|peptidase U34	pent|YP_804928|PEPE_1455|Dipeptidase
is0940	clau|AEV95575.1|PECL_1349|csbD-like family protein	pdam|AH70_04385|AH70_04385|hypothetical protein	pent|YP_804087|PEPE_0557|hypothetical protein
is0941	clau|AEV95581.1|PECL_1355|guaA	pdam|AH70_00850|AH70_00850|GMP synthase	pent|YP_803950|PEPE_0412|GMP synthase
is0942	clau|AEV95583.1|PECL_1357|coaA	pdam|AH70_00845|AH70_00845|pantothenate kinase	pent|YP_803945|PEPE_0407|Panthothenate kinase
is0943	clau|AEV95587.1|PECL_1361|histidine phosphatase super family protein	pdam|AH70_01530|AH70_01530|fructose-2,6-bisphosphatase	pent|YP_803941|PEPE_0403|Fructose-2,6-bisphosphatase
is0944	clau|AEV95590.1|PECL_1364|glpK	pdam|AH70_07700|AH70_07700|glpK	pent|YP_805086|PEPE_1623|Glycerol kinase
is0945	clau|AEV95633.1|PECL_1409|cobC	pent|YP_805168|PEPE_1705|Fructose-2,6-bisphosphatase	pdam|AH70_01090|AH70_01090|fructose-2,6-bisphosphatase
is0946	clau|AEV95649.1|PECL_1425|oppF	pdam|AH70_03745|AH70_03745|peptide ABC transporter substrate-binding protein	pent|YP_803938|PEPE_0400|ABC-type oligopeptide transport system, ATPase component
is0947	clau|AEV95650.1|PECL_1426|oppD	pdam|AH70_03740|AH70_03740|peptide ABC transporter ATP-binding protein	pent|YP_803937|PEPE_0399|ABC-type dipeptide/oligopeptide/nickel transport system, ATPase component
is0948	clau|AEV95651.1|PECL_1427|oppC	pdam|AH70_03735|AH70_03735|peptide ABC transporter permease	pent|YP_803936|PEPE_0398|ABC-type dipeptide/oligopeptide/nickel transport system, permease component
is0949	clau|AEV95652.1|PECL_1428|oppB	pdam|AH70_03730|AH70_03730|peptide ABC transporter permease	pent|YP_803935|PEPE_0397|ABC-type dipeptide/oligopeptide/nickel transport system, permease component
is0950	clau|AEV95654.1|PECL_1430|hflX	pdam|AH70_03710|AH70_03710|GTP-binding protein	pent|YP_803933|PEPE_0395|GTPase
is0951	clau|AEV95659.1|PECL_1435|Transcriptional regulator, MerR family	pdam|AH70_01520|AH70_01520|transcriptional regulator	pent|YP_803613|PEPE_0060|Predicted transcriptional regulator
is0952	clau|AEV95660.1|PECL_1436|mgtC family protein	pdam|AH70_04465|AH70_04465|methyltransferase	pent|YP_803699|PEPE_0150|Putative Mg2+ Transporter-C (MgtC) Family
is0953	clau|AEV95661.1|PECL_1437|PTS system, lactose/cellobiose IIC component family protein	pdam|AH70_01205|AH70_01205|PTS cellobiose transporter subunit IIC	pent|YP_805238|PEPE_1775|cellobiose-specific PTS system IIC component
is0954	clau|AEV95662.1|PECL_1438|cellulase family protein	pdam|AH70_01200|AH70_01200|6-phospho-beta-glucosidase	pent|YP_805239|PEPE_1776|Beta-glucosidase/6-phospho-beta- glucosidase/beta-galactosidase
is0955	clau|AEV95663.1|PECL_1439|Transcriptional regulator, GntR family	pdam|AH70_01195|AH70_01195|GntR family transcriptional regulator	pent|YP_805240|PEPE_1777|Transcriptional regulator
is0956	clau|AEV95670.1|PECL_1446|amino acid ABC transporter, permease protein (His/Glu/Gln/Arg/opine family)	pdam|AH70_07035|AH70_07035|glutamine ABC transporter permease	pent|YP_803930|PEPE_0392|ABC-type amino acid transport system, permease component
is0957	clau|AEV95671.1|PECL_1447|amino acid ABC transporter, permease protein (His/Glu/Gln/Arg/opine family)	pdam|AH70_07030|AH70_07030|glutamine ABC transporter permease	pent|YP_803929|PEPE_0391|ABC-type amino acid transport system, permease component
is0958	clau|AEV95672.1|PECL_1448|amino acid ABC transporter, amino acid-binding periplasmic protein (His/Glu/Gln/Arg/opine family)	pdam|AH70_07025|AH70_07025|glutamine ABC transporter substrate-binding protein	pent|YP_803928|PEPE_0390|ABC-type amino acid transport/signal transduction system, periplasmic component/domain
is0959	clau|AEV95673.1|PECL_1449|amino acid ABC transporter, ATP-binding protein (His/Glu/Gln/Arg/opine family)	pdam|AH70_07020|AH70_07020|amino acid ABC transporter ATP-binding protein	pent|YP_803927|PEPE_0389|ABC-type polar amino acid transport system, ATPase component
is0960	clau|AEV95674.1|PECL_1450|hypothetical protein	pdam|AH70_07015|AH70_07015|membrane protein	pent|YP_803926|PEPE_0388|hypothetical protein
is0961	clau|AEV95676.1|PECL_1452|zinc-specific metalloregulatory protein	pdam|AH70_07005|AH70_07005|Fur family transcriptional regulator	pent|YP_803924|PEPE_0386|Fe2+/Zn2+ uptake regulation protein
is0962	clau|AEV95677.1|PECL_1453|guanylate kinase family protein	pdam|AH70_07000|AH70_07000|guanylate kinase	pent|YP_803923|PEPE_0385|Gmk, Guanylate kinase
is0963	clau|AEV95678.1|PECL_1454|hypothetical protein	pdam|AH70_06995|AH70_06995|hypothetical protein	pent|YP_803922|PEPE_0384|hypothetical protein
is0964	clau|AEV95680.1|PECL_1456|amino acid permease family protein	pdam|AH70_02385|AH70_02385|amino acid permease	pent|YP_803920|PEPE_0382|Amino acid transporter
is0965	clau|AEV95681.1|PECL_1458|pepX	pdam|AH70_02380|AH70_02380|x-prolyl-dipeptidyl aminopeptidase	pent|YP_803918|PEPE_0380|X-prolyl dipeptidyl aminopeptidase
is0966	clau|AEV95682.1|PECL_1457|biotin--[acetyl-CoA-carboxylase] ligase	pdam|AH70_02375|AH70_02375|biotin--acetyl-CoA-carboxylase ligase	pent|YP_805099|PEPE_1636|Biotin operon repressor
is0967	clau|AEV95683.1|PECL_1459|proline-specific peptidases family protein	pdam|AH70_02740|AH70_02740|prolyl aminopeptidase	pent|YP_803917|PEPE_0379|prolyl aminopeptidase
is0968	clau|AEV95684.1|PECL_1460|aldo/keto reductase family protein	pdam|AH70_01960|AH70_01960|2,5-diketo-D-gluconic acid reductase	pent|YP_803916|PEPE_0378|Aldo/keto reductase of diketogulonate reductase family
is0969	clau|AEV95686.1|PECL_1462|ccmA	pdam|AH70_02735|AH70_02735|ABC transporter ATP-binding protein	pent|YP_803915|PEPE_0377|ATPase component of ABC transporter with duplicated ATPase domains
is0970	clau|AEV95687.1|PECL_1463|glyoxalase/Bleomycin resistance /Dioxygenase superfamily protein	pdam|AH70_02730|AH70_02730|glyoxalase	pent|YP_803914|PEPE_0376|Lactoylglutathione lyase related lyase
is0971	clau|AEV95691.1|PECL_1467|map	pdam|AH70_00625|AH70_00625|methionine aminopeptidase	pent|YP_803913|PEPE_0375|methionine aminopeptidase
is0972	clau|AEV95692.1|PECL_1468|EDD, DegV family domain protein	pdam|AH70_00630|AH70_00630|hypothetical protein	pent|YP_803912|PEPE_0374|hypothetical protein
is0973	clau|AEV95693.1|PECL_1469|trxA	pdam|AH70_00635|AH70_00635|thiol-disulfide isomerase	pent|YP_803911|PEPE_0373|Thiol-disulfide isomerase and thioredoxin
is0974	clau|AEV95694.1|PECL_1470|hypothetical protein	pdam|AH70_00640|AH70_00640|membrane protein	pent|YP_803910|PEPE_0372|hypothetical protein
is0975	clau|AEV95695.1|PECL_1471|corA-like Mg2+ transporter family protein	pdam|AH70_07065|AH70_07065|hypothetical protein	pent|YP_803909|PEPE_0371|Mg2+ and Co2+ transporter
is0976	clau|AEV95696.1|PECL_1472|yibE/F-like family protein	pdam|AH70_00655|AH70_00655|membrane protein	pent|YP_803908|PEPE_0370|Predicted multitransmembrane protein
is0977	clau|AEV95698.1|PECL_1474|acetyltransferase family protein	pdam|AH70_00665|AH70_00665|acetyltransferase	pent|YP_803906|PEPE_0368|Acetyltransferase, GNAT family
is0978	clau|AEV95700.1|PECL_1476|yumC	pdam|AH70_00675|AH70_00675|ferredoxin-NADP reductase	pent|YP_803904|PEPE_0366|Thioredoxin reductase
is0979	clau|AEV95701.1|PECL_1477|Purine nucleosidase	pdam|AH70_00690|AH70_00690|nucleoside hydrolase	pent|YP_803903|PEPE_0365|Inosine-uridine nucleoside N-ribohydrolase
is0980	clau|AEV95702.1|PECL_1478|sodium/hydrogen antiporter	pdam|AH70_00695|AH70_00695|sodium:proton antiporter	pent|YP_803902|PEPE_0364|NhaP-type Na+/H+ and K+/H+ antiporter
is0981	clau|AEV95704.1|PECL_1480|prolyl oligopeptidase family protein	pdam|AH70_00700|AH70_00700|alpha/beta hydrolase	pent|YP_803901|PEPE_0363|hydrolase of the alpha/beta superfamily
is0982	clau|AEV95705.1|PECL_1481|helix-turn-helix family protein	pdam|AH70_00705|AH70_00705|Cro/Cl family transcriptional regulator	pent|YP_803900|PEPE_0362|Transcriptional regulator, xre family
is0983	clau|AEV95706.1|PECL_1482|putative SAM-dependent methyltransferase	pdam|AH70_00710|AH70_00710|SAM-dependent methyltransferase	pent|YP_803899|PEPE_0361|Predicted SAM-dependent methyltransferase
is0984	clau|AEV95709.1|PECL_1485|L,D-transpeptidase catalytic domain protein	pdam|AH70_00725|AH70_00725|hypothetical protein	pent|YP_803896|PEPE_0358|hypothetical protein
is0985	clau|AEV95710.1|PECL_1486|hypothetical protein	pdam|AH70_00730|AH70_00730|hypothetical protein	pent|YP_803895|PEPE_0357|hypothetical protein
is0986	clau|AEV95711.1|PECL_1487|major facilitator superfamily protein	pdam|AH70_04165|AH70_04165|MFS transporter	pent|YP_803756|PEPE_0213|permease of the major facilitator superfamily
is0987	clau|AEV95712.1|PECL_1488|universal stress family protein	pdam|AH70_00740|AH70_00740|universal stress protein UspA	pent|YP_803893|PEPE_0355|Universal stress protein UspA related nucleotide-binding protein
is0988	clau|AEV95716.1|PECL_1494|xpkA	pdam|AH70_01355|AH70_01355|phosphoketolase	pent|YP_803891|PEPE_0353|Phosphoketolase
is0989	clau|AEV95717.1|PECL_1495|Transcriptional regulator, GntR family	pdam|AH70_01360|AH70_01360|GntR family transcriptional regulator	pent|YP_803890|PEPE_0352|Transcriptional regulator
is0990	clau|AEV95718.1|PECL_1496|YbaK/EbsC family protein	pdam|AH70_01875|AH70_01875|aminoacyl-tRNA deacylase	pent|YP_803889|PEPE_0351|hypothetical protein
is0991	clau|AEV95720.1|PECL_1498|hypothetical protein	pdam|AH70_01895|AH70_01895|hypothetical protein	pent|YP_803888|PEPE_0350|BS_ykrK family protein
is0992	clau|AEV95721.1|PECL_1499|hypothetical protein	pdam|AH70_01900|AH70_01900|hypothetical protein	pent|YP_803887|PEPE_0349|hypothetical protein
is0993	clau|AEV95723.1|PECL_1501|eamA-like transporter family protein	pdam|AH70_10580|AH70_10580|membrane protein	pent|YP_803766|PEPE_0223|permease of the drug/metabolite transporter (DMT) superfamily
is0994	clau|AEV95724.1|PECL_1502|aldose 1-epimerase family protein	pdam|AH70_07785|AH70_07785|aldose epimerase	pent|YP_803764|PEPE_0221|aldose 1-epimerase
is0995	clau|AEV95725.1|PECL_1504|HAD hydrolase, IIB family protein	pdam|AH70_03330|AH70_03330|hydrolase	pent|YP_804170|PEPE_0667|Predicted hydrolase of the HAD superfamily
is0996	clau|AEV95726.1|PECL_1505|mleP	pdam|AH70_10090|AH70_10090|malate permease	pent|YP_805079|PEPE_1616|Malate permease
is0997	clau|AEV95728.1|PECL_1507|mleR	pdam|AH70_10060|AH70_10060|LysR family transcriptional regulator	pent|YP_805081|PEPE_1618|malolactic fermentation system transcription activator
is0998	clau|AEV95730.1|PECL_1509|peptidyl-prolyl cis-trans isomerase	pdam|AH70_05980|AH70_05980|peptidylprolyl isomerase	pent|YP_803754|PEPE_0211|Peptidyl-prolyl cis-trans isomerase (rotamase) - cyclophilin family
is0999	clau|AEV95731.1|PECL_1510|HAD hydrolase, IA, variant 1 family protein	pdam|AH70_04250|AH70_04250|phosphohydrolase	pent|YP_805084|PEPE_1621|Predicted hydrolase (HAD superfamily)
is1000	clau|AEV95732.1|PECL_1512|voltage gated chloride channel family protein	pdam|AH70_07695|AH70_07695|ATP synthase F0 subunit A	pent|YP_805085|PEPE_1622|Chloride channel protein EriC
is1001	clau|AEV95734.1|PECL_1513|pepF	pdam|AH70_09010|AH70_09010|oligopeptidase PepB	pent|YP_805096|PEPE_1633|oligoendopeptidase F
is1002	clau|AEV95735.1|PECL_1514|hypothetical protein	pdam|AH70_08095|AH70_08095|hypothetical protein	pent|YP_803698|PEPE_0149|hypothetical protein
is1003	clau|AEV95736.1|PECL_1515|sugE	pdam|AH70_01675|AH70_01675|supressor protein SugE	pent|YP_803585|PEPE_0032|Membrane transporter of cations and cationic drugs
is1004	clau|AEV95739.1|PECL_1518|major Facilitator Superfamily protein	pdam|AH70_05355|AH70_05355|cyanate permease	pent|YP_803688|PEPE_0139|Cyanate permease
is1005	clau|AEV95742.1|PECL_1522|Fructokinase	pdam|AH70_05460|AH70_05460|fructokinase	pent|YP_804049|PEPE_0516|Transcriptional regulator and fructokinase
is1006	clau|AEV95750.1|PECL_1532|S-Ribosylhomocysteinase family protein	pdam|AH70_04350|AH70_04350|S-ribosylhomocysteine lyase	pent|YP_805101|PEPE_1638|Autoinducer AI2 synthesis LuxS-like protein
is1007	clau|AEV95752.1|PECL_1534|isochorismatase family protein	pdam|AH70_05555|AH70_05555|amidase	pent|YP_804941|PEPE_1468|Amidase
is1008	clau|AEV95759.1|PECL_1541|acetyltransferase	pdam|AH70_08245|AH70_08245|acetyltransferase	pent|YP_803574|PEPE_0021|Acetyltransferase
is1009	clau|AEV95761.1|PECL_1543|PTS system, lactose/cellobiose IIC component family protein	pdam|AH70_08235|AH70_08235|PTS lactose transporter subunit IIC	pent|YP_803576|PEPE_0023|cellobiose-specific PTS system IIC component
is1010	clau|AEV95766.1|PECL_1548|polypeptide deformylase family protein	pdam|AH70_09750|AH70_09750|peptide deformylase	pent|YP_805139|PEPE_1676|N-formylmethionyl-tRNA deformylase
is1011	clau|AEV95767.1|PECL_1549|putative NADPH-quinone reductase	pdam|AH70_00540|AH70_00540|NAD(P)H dehydrogenase	pent|YP_805128|PEPE_1665|Putative NADPH-quinone reductase
is1012	clau|AEV95770.1|PECL_1552|hypothetical protein	pdam|AH70_04650|AH70_04650|hypothetical protein	pent|YP_804839|PEPE_1358|hypothetical protein
is1013	clau|AEV95778.1|PECL_1560|thiD	pdam|AH70_00020|AH70_00020|pyridoxal kinase	pent|YP_804089|PEPE_0559|Hydroxymethylpyrimidine/phosphomethylpyrimidine kinase
is1014	clau|AEV95785.1|PECL_1567|RNA polymerase sigma factor, sigma-70 family protein	pdam|AH70_08230|AH70_08230|DNA-directed RNA polymerase subunit sigma-24	pent|YP_803663|PEPE_0114|RpoE, DNA-directed RNA polymerase specialized sigma subunit, sigma24-like
is1015	clau|AEV95786.1|PECL_1568|hypothetical protein	pdam|AH70_06555|AH70_06555|hypothetical protein	pent|YP_803696|PEPE_0147|hypothetical protein
is1016	clau|AEV95788.1|PECL_1570|transglycosylase associated family protein	pdam|AH70_07825|AH70_07825|membrane protein	pent|YP_804405|PEPE_0905|Predicted membrane protein
is1017	clau|AEV95792.1|PECL_1574|hypothetical protein	pdam|AH70_05265|AH70_05265|stress response regulator Gls24	pent|YP_805131|PEPE_1668|hypothetical protein
is1018	clau|AEV95794.1|PECL_1576|hypothetical protein	pent|YP_804423|PEPE_0923|Predicted integral membrane protein	pdam|AH70_06030|AH70_06030|membrane protein
is1019	clau|AEV95804.1|PECL_1586|L-2-hydroxyisocaproate dehydrogenase	pdam|AH70_06750|AH70_06750|L-2-hydroxyisocaproate dehydrogenase	pent|YP_803761|PEPE_0218|L-2-hydroxyisocaproate/malate/lactate dehydrogenase
is1020	clau|AEV95808.1|PECL_1590|glxK	pdam|AH70_05705|AH70_05705|glycerate kinase	pent|YP_804453|PEPE_0955|Glycerate kinase
is1021	clau|AEV95820.1|PECL_1602|pgaC	pdam|AH70_01555|AH70_01555|glycosyl transferase	pent|YP_803657|PEPE_0105|Glycosyltransferase
is1022	clau|AEV95826.1|PECL_1608|astacin family protein	pdam|AH70_03340|AH70_03340|peptidase	pent|YP_804093|PEPE_0563|Predicted Zn-dependent protease
is1023	clau|AEV95829.1|PECL_1611|carboxymuconolactone decarboxylase family protein	pdam|AH70_06540|AH70_06540|4-carboxymuconolactone decarboxylase	pent|YP_805145|PEPE_1682|Gamma-carboxymuconolactone decarboxylase subunit-like protein
is1024	clau|AEV95830.1|PECL_1612|hypothetical protein	pdam|AH70_06535|AH70_06535|LytTR family transcriptional regulator	pent|YP_805146|PEPE_1683|Double-stranded beta-helix related protein
is1025	clau|AEV95833.1|PECL_1615|cyclic nucleotide-binding domain protein	pent|YP_803946|PEPE_0408|Crp-like transcriptional regulator	pdam|AH70_05450|AH70_05450|Crp/Fnr family transcriptional regulator
is1026	clau|AEV95846.1|PECL_1629|Transcriptional regulator, TetR family	pdam|AH70_04930|AH70_04930|transcriptional regulator	pent|YP_805142|PEPE_1679|Transcriptional regulator
is1027	clau|AEV95853.1|PECL_1636|gpmA	pdam|AH70_04150|AH70_04150|gpmA	pent|YP_805173|PEPE_1710|Phosphoglycerate mutase 1
is1028	clau|AEV95854.1|PECL_1637|lipoprotein	pdam|AH70_04145|AH70_04145|hypothetical protein	pent|YP_805174|PEPE_1711|hypothetical protein, lipoprotein
is1029	clau|AEV95861.1|PECL_1644|branched-chain amino acid transporter, AzlD family	pdam|AH70_04120|AH70_04120|branched-chain amino acid transporter	pent|YP_805176|PEPE_1713|Predicted membrane protein
is1030	clau|AEV95862.1|PECL_1645|branched-chain amino acid transport protein, AzlC family	pdam|AH70_04115|AH70_04115|branched-chain amino acid ABC transporter	pent|YP_805177|PEPE_1714|Predicted branched-chain amino acid permease (azaleucine resistance)
is1031	clau|AEV95863.1|PECL_1646|beta-lactamase family protein	pdam|AH70_04105|AH70_04105|D-alanyl-D-alanine carboxypeptidase	pent|YP_805178|PEPE_1715|D-alanyl-D-alanine carboxypeptidase
is1032	clau|AEV95864.1|PECL_1647|histidine kinase-, DNA gyrase B-, and HSP90-like ATPase family protein	pdam|AH70_04100|AH70_04100|histidine kinase	pent|YP_805179|PEPE_1716|Signal transduction histidine kinase
is1033	clau|AEV95865.1|PECL_1648|Two-component response regulator	pdam|AH70_04095|AH70_04095|PhoB family transcriptional regulator	pent|YP_805180|PEPE_1717|DNA-binding response regulator, OmpR family (Rec-wHTH domains)
is1034	clau|AEV95866.1|PECL_1649|adaB	pdam|AH70_10780|AH70_10780|cysteine methyltransferase	pent|YP_805181|PEPE_1718|Methylated DNA-protein cysteine methyltransferase
is1035	clau|AEV95867.1|PECL_1650|guaB	pdam|AH70_04080|AH70_04080|inosine-5-monophosphate dehydrogenase	pent|YP_805182|PEPE_1719|IMP dehydrogenase/GMP reductase
is1036	clau|AEV95869.1|PECL_1652|hypothetical protein	pdam|AH70_04075|AH70_04075|membrane protein	pent|YP_805183|PEPE_1720|Uncharacterized membrane-bound protein conserved in bacteria
is1037	clau|AEV95870.1|PECL_1653|GTPase of unknown function family protein	pdam|AH70_04070|AH70_04070|GTP-binding protein	pent|YP_805184|PEPE_1721|Predicted GTPase, probable translation factor
is1038	clau|AEV95872.1|PECL_1655|putative membrane protein	pdam|AH70_06800|AH70_06800|hypothetical protein	pent|YP_805072|PEPE_1609|hypothetical protein
is1039	clau|AEV95873.1|PECL_1656|hypothetical protein	pdam|AH70_04065|AH70_04065|hypothetical protein	pent|YP_805185|PEPE_1722|hypothetical protein
is1040	clau|AEV95874.1|PECL_1657|parB-like partition s domain protein	pdam|AH70_04060|AH70_04060|chromosome partitioning protein ParB	pent|YP_805186|PEPE_1723|ParB-like nuclease domain
is1041	clau|AEV95875.1|PECL_1658|gidB	pdam|AH70_04055|AH70_04055|16S rRNA methyltransferase	pent|YP_805187|PEPE_1724|Cell division SAM-dependent methyltransferase
is1042	clau|AEV95881.1|PECL_1664|Transcriptional regulator, LacI family	pdam|AH70_03750|AH70_03750|LacI family transcriptional regulator	pent|YP_803744|PEPE_0201|transcription regulator of beta-galactosidase gene
is1043	clau|AEV95883.1|PECL_1666|helix-turn-helix domain, rpiR family protein	pdam|AH70_04050|AH70_04050|RpiR family transcriptional regulator	pent|YP_804539|PEPE_1041|Transcriptional regulator
is1044	clau|AEV95885.1|PECL_1668|murQ	pdam|AH70_04040|AH70_04040|murQ	pent|YP_804541|PEPE_1043|Predicted sugar phosphate isomerase
is1045	clau|AEV95890.1|PECL_1673|treR	pdam|AH70_04690|AH70_04690|GntR family transcriptional regulator	pent|YP_805267|PEPE_1805|Transcriptional regulator
is1046	clau|AEV95891.1|PECL_1674|treC	pdam|AH70_04685|AH70_04685|alpha-amylase	pent|YP_805268|PEPE_1806|alpha, alpha-phosphotrehalase
is1047	clau|AEV95897.1|PECL_1680|rihC	pdam|AH70_08450|AH70_08450|nucleoside hydrolase	pent|YP_805189|PEPE_1726|Inosine-uridine nucleoside N-ribohydrolase
is1048	clau|AEV95898.1|PECL_1681|nupG	pdam|AH70_08420|AH70_08420|nucleoside permease	pent|YP_805190|PEPE_1727|Nucleoside permease
is1049	clau|AEV95899.1|PECL_1682|DEAD/DEAH box helicase family protein	pdam|AH70_08415|AH70_08415|ATP-dependent helicase	pent|YP_805191|PEPE_1728|Rad3-related DNA helicase
is1050	clau|AEV95900.1|PECL_1683|hypothetical protein	pdam|AH70_08345|AH70_08345|hypothetical protein	pent|YP_805193|PEPE_1730|hypothetical protein
is1051	clau|AEV95901.1|PECL_1684|drug resistance transporter, Bcr/CflA subfamily protein	pdam|AH70_08340|AH70_08340|MFS transporter permease	pent|YP_805194|PEPE_1731|permease of the major facilitator superfamily
is1052	clau|AEV95902.1|PECL_1685|rumA	pdam|AH70_08325|AH70_08325|RNA methyltransferase	pent|YP_805195|PEPE_1732|tRNA (uracil-5-)-methyltransferase related enzyme
is1053	clau|AEV95912.1|PECL_1695|pgmB	pdam|AH70_10220|AH70_10220|beta-phosphoglucomutase	pent|YP_804464|PEPE_0966|Predicted sugar phosphatase of HAD family
is1054	clau|AEV95929.1|PECL_1712|hypothetical protein	pdam|AH70_01155|AH70_01155|hypothetical protein	pent|YP_803775|PEPE_0232|hypothetical protein
is1055	clau|AEV95930.1|PECL_1713|celB	pdam|AH70_01160|AH70_01160|oligo-beta-mannoside permease IIC protein	pent|YP_803774|PEPE_0231|cellobiose-specific PTS system IIC component
is1056	clau|AEV95931.1|PECL_1714|hypothetical protein	pdam|AH70_01150|AH70_01150|hypothetical protein	pent|YP_803773|PEPE_0230|hypothetical protein
is1057	clau|AEV95935.1|PECL_1718|putative membrane protein	pdam|AH70_05425|AH70_05425|hypothetical protein	pent|YP_805201|PEPE_1738|hypothetical protein
is1058	clau|AEV95936.1|PECL_1719|putative membrane protein	pdam|AH70_01965|AH70_01965|membrane protein	pent|YP_805202|PEPE_1739|Predicted membrane protein
is1059	clau|AEV95937.1|PECL_1720|putative lysine decarboxylase family protein	pdam|AH70_04790|AH70_04790|decarboxylase	pent|YP_805204|PEPE_1741|Predicted Rossmann fold nucleotide-binding protein
is1060	clau|AEV95944.1|PECL_1730|ABC transporter, ATPase component	pdam|AH70_06745|AH70_06745|bacitracin ABC transporter ATP-binding protein	pent|YP_805206|PEPE_1743|ABC-type antimicrobial peptide transport system, ATPase component
is1061	clau|AEV95945.1|PECL_1731|ABC transporter, permease component	pdam|AH70_06740|AH70_06740|ABC transporter permease	pent|YP_805207|PEPE_1744|ABC-type antimicrobial peptide transport system, permease component
is1062	clau|AEV95961.1|PECL_1747|hypothetical protein	pdam|AH70_05320|AH70_05320|hypothetical protein	pent|YP_803772|PEPE_0229|hypothetical protein
is1063	clau|AEV95973.1|PECL_1759|Transcriptional regulator, MarR family	pdam|AH70_09325|AH70_09325|MarR family transcriptional regulator	pent|YP_805111|PEPE_1648|Transcriptional regulator
is1064	clau|AEV95974.1|PECL_1761|cell surface hydrolase	pdam|AH70_05340|AH70_05340|acyltransferase	pent|YP_803645|PEPE_0092|alpha/beta hydrolase superfamily protein
is1065	clau|AEV95975.1|PECL_1762|phosphotransferase system, EIIC family protein	pdam|AH70_05335|AH70_05335|hypothetical protein	pent|YP_803644|PEPE_0091|cellobiose-specific PTS system IIC component
is1066	clau|AEV95976.1|PECL_1763|ABC transporter family protein	pdam|AH70_05445|AH70_05445|ABC transporter ATP-binding protein	pent|YP_805112|PEPE_1649|ATPase component of ABC transporter with duplicated ATPase domains
is1067	clau|AEV95982.1|PECL_1769|opuCD	pdam|AH70_00190|AH70_00190|amino acid ABC transporter permease	pent|YP_805115|PEPE_1652|glycine betaine/carnitine/choline ABC transporter, ATP-binding protein
is1068	clau|AEV95983.1|PECL_1770|opuCC	pdam|AH70_00185|AH70_00185|glycine/betaine ABC transporter substrate-binding protein	pent|YP_805116|PEPE_1653|Periplasmic glycine betaine/choline-binding (lipo)protein of an ABC-type transport system (osmoprotectant binding protein)
is1069	clau|AEV95984.1|PECL_1771|opuCB	pdam|AH70_00180|AH70_00180|choline ABC transporter permease	pent|YP_805117|PEPE_1654|glycine betaine/carnitine/choline ABC transporter, permease protein
is1070	clau|AEV95985.1|PECL_1772|opuCA	pdam|AH70_00175|AH70_00175|glycine/betaine ABC transporter ATP-binding protein	pent|YP_805118|PEPE_1655|ABC-type proline/glycine betaine transport system, ATPase component
is1071	clau|AEV95989.1|PECL_1776|pepT	pdam|AH70_05465|AH70_05465|peptidase T	pent|YP_805119|PEPE_1656|tripeptidase
is1072	clau|AEV95999.1|PECL_1786|Oxidoreductase family, NAD-binding Rossmann fold protein	pdam|AH70_05405|AH70_05405|oxidoreductase	pent|YP_805120|PEPE_1657|Predicted dehydrogenase related protein
is1073	clau|AEV96002.1|PECL_1789|efflux transporter, , hydrophobe/amphiphile efflux-3 family protein	pent|YP_803866|PEPE_0328|Predicted membrane protein	pdam|AH70_04290|AH70_04290|transporter
is1074	clau|AEV96004.1|PECL_1791|hhH-GPD superbase excision DNA repair family protein	pdam|AH70_09810|AH70_09810|endonuclease III	pent|YP_805209|PEPE_1746|Endonuclease III related protein
is1075	clau|AEV96010.1|PECL_1798|hypothetical protein	pdam|AH70_02475|AH70_02475|hypothetical protein	pent|YP_805213|PEPE_1750|Small conserved protein
is1076	clau|AEV96011.1|PECL_1799|hypothetical protein	pdam|AH70_02470|AH70_02470|hypothetical protein	pent|YP_805214|PEPE_1751|hypothetical protein
is1077	clau|AEV96012.1|PECL_1800|hypothetical protein	pdam|AH70_05975|AH70_05975|membrane protein	pent|YP_804074|PEPE_0544|Predicted integral membrane protein
is1078	clau|AEV96014.1|PECL_1802|PHP domain protein	pdam|AH70_04495|AH70_04495|histidinol phosphatase	pent|YP_803659|PEPE_0107|Histidinol phosphatase related hydrolase of the PHP family
is1079	clau|AEV96021.1|PECL_1809|yhgE/Pip N-terminal domain protein	pdam|AH70_01055|AH70_01055|hypothetical protein	pent|YP_805243|PEPE_1780|Predicted membrane protein
is1080	clau|AEV96033.1|PECL_1821|BCCT transporter family protein	pdam|AH70_05330|AH70_05330|glycine/betaine ABC transporter	pent|YP_805102|PEPE_1639|Choline-glycine betaine transporter
is1081	clau|AEV96034.1|PECL_1822|Maltose O-acetyltransferase	pdam|AH70_05325|AH70_05325|galactoside O-acetyltransferase	pent|YP_805103|PEPE_1640|Galactoside O-acetyltransferase
is1082	clau|AEV96037.1|PECL_1825|rlmH	pdam|AH70_11350|AH70_11350|rRNA methyltransferase	pent|YP_805292|PEPE_1831|hypothetical protein
is1083	clau|AEV96038.1|PECL_1826|trypsin family protein	pdam|AH70_11345|AH70_11345|serine protease	pent|YP_805255|PEPE_1792|Trypsin-like serine protease with PDZ domain
is1084	clau|AEV96039.1|PECL_1827|metallo-beta-lactamase superfamily protein	pdam|AH70_11340|AH70_11340|metallohydrolase	pent|YP_805256|PEPE_1793|Metal-dependent hydrolase of the beta-lactamase superfamily I
is1085	clau|AEV96040.1|PECL_1828|yycH family protein	pdam|AH70_11335|AH70_11335|hypothetical protein	pent|YP_805257|PEPE_1794|hypothetical protein
is1086	clau|AEV96041.1|PECL_1829|yycH family protein	pdam|AH70_11330|AH70_11330|hypothetical protein	pent|YP_805258|PEPE_1795|hypothetical protein
is1087	clau|AEV96042.1|PECL_1830|sensory box protein	pdam|AH70_11325|AH70_11325|histidine kinase	pent|YP_805259|PEPE_1796|Signal transduction histidine kinase
is1088	clau|AEV96043.1|PECL_1831|vicR	pdam|AH70_11320|AH70_11320|PhoP family transcriptional regulator	pent|YP_805260|PEPE_1797|DNA-binding response regulator, OmpR family (Rec-wHTH domains)
is1089	clau|AEV96044.1|PECL_1832|pepN	pdam|AH70_01025|AH70_01025|peptidase	pent|YP_803955|PEPE_0417|aminopeptidase N
is1090	clau|AEV96054.1|PECL_1843|colicin V production family protein	pdam|AH70_04400|AH70_04400|bacteriocin transporter	pent|YP_803595|PEPE_0042|Predicted membrane ancor connecting MutS2 with cell-division Z-ring
is1091	clau|AEV96055.1|PECL_1844|hypothetical protein	pdam|AH70_04395|AH70_04395|hypothetical protein	pent|YP_803594|PEPE_0041|hypothetical protein
is1092	clau|AEV96057.1|PECL_1845|glycerophosphoryl diester phosphodiesterase family protein	pdam|AH70_06700|AH70_06700|glycerophosphodiester phosphodiesterase	pent|YP_803593|PEPE_0040|Membrane domain of membrane-anchored glycerophosphoryl diester phosphodiesterase
is1093	clau|AEV96059.1|PECL_1847|acetyltransferase family protein	pdam|AH70_04380|AH70_04380|GCN5 family acetyltransferase	pent|YP_803591|PEPE_0038|Acetyltransferase, GNAT family
is1094	clau|AEV96060.1|PECL_1848|addA	pdam|AH70_04375|AH70_04375|ATP-dependent helicase	pent|YP_805293|PEPE_1832|ATP-dependent exoDNAse (exonuclease V) beta subunit
is1095	clau|AEV96061.1|PECL_1849|addB	pdam|AH70_04370|AH70_04370|ATP-dependent helicase	pent|YP_805294|PEPE_1833|ATP-dependent nuclease, subunit B
is1096	clau|AEV96062.1|PECL_1850|hypothetical protein	pdam|AH70_04365|AH70_04365|hypothetical protein	pent|YP_805295|PEPE_1834|Saccharopine dehydrogenase related protein
is1097	clau|AEV96064.1|PECL_1852|DNA-3-methyladenine glycosylase I	pdam|AH70_04325|AH70_04325|3-methyladenine DNA glycosylase	pent|YP_805297|PEPE_1836|3-methyladenine DNA glycosylase
is1098	clau|AEV96065.1|PECL_1853|GDSL-like Lipase/Acylhydrolase family protein	pdam|AH70_04320|AH70_04320|endoglucanase	pent|YP_805298|PEPE_1837|Lysophospholipase L1 related esterase
is1099	clau|AEV96067.1|PECL_1855|nhaC	pdam|AH70_04315|AH70_04315|sodium:proton antiporter	pent|YP_805299|PEPE_1838|Na+/H+ antiporter
is1100	clau|AEV96068.1|PECL_1856|phospholipase D family protein	pdam|AH70_04310|AH70_04310|cardiolipin synthase	pent|YP_805300|PEPE_1839|Phosphatidylserine/phosphatidylglycerophosphate/ cardiolipin synthase related enzyme
is1101	clau|AEV96070.1|PECL_1858|Histidine triad (HIT) domain protein	pdam|AH70_04295|AH70_04295|HIT family hydrolase	pent|YP_805301|PEPE_1840|Diadenosine tetraphosphate (Ap4A) hydrolase related HIT family hydrolase
is1102	clau|AEV96072.1|PECL_1860|lepB	pdam|AH70_04280|AH70_04280|signal peptidase	pent|YP_805302|PEPE_1841|Signal peptidase I
is1103	clau|AEV96075.1|PECL_1863|gidA	pdam|AH70_04230|AH70_04230|tRNA uridine 5-carboxymethylaminomethyl modification protein	pent|YP_805304|PEPE_1843|tRNA uridine 5-carboxymethylaminomethyl modification FAD-utilizing enzyme
is1104	clau|AEV96076.1|PECL_1864|trmE	pdam|AH70_04225|AH70_04225|tRNA modification GTPase	pent|YP_805305|PEPE_1844|tRNA modification GTPase, TrmE
is1105	clau|AEV96077.1|PECL_1865|membrane insertase, YidC/Oxa1 family domain protein	pdam|AH70_04215|AH70_04215|YidC	pent|YP_805306|PEPE_1845|Preprotein translocase subunit YidC
is1106	clau|AEV96078.1|PECL_1866|rnpA	pdam|AH70_04210|AH70_04210|rnpA	pent|YP_805307|PEPE_1846|RNase P protein component
is1107	clau|AEV96085.1|PECL_1974|dps (plasmid)	pdam|AH70_00375|AH70_00375|ferritin	pent|YP_804862|PEPE_1382|DNA-binding ferritin-like protein (oxidative damage protectant)
is1108	clau|AEV96176.1|PECL_1936|IstB-like family helper protein (plasmid)	pdam|AH70_10915|AH70_10915|transposase	pent|YP_804516|PEPE_1018|DNA replication protein
is1109	clau|AEV96200.1|PECL_1962|hypothetical protein (plasmid)	pdam|AH70_11220|AH70_11220|hypothetical protein	pent|YP_804725|PEPE_1242|hypothetical protein
is1110	clau|AEV96201.1|PECL_1963|hypothetical protein (plasmid)	pdam|AH70_08320|AH70_08320|hypothetical protein	pent|YP_804724|PEPE_1241|hypothetical protein of possible phage origin
is1111	clau|AEV94411.1|PECL_83|NAD dependent epimerase/dehydratase family protein	clau|AEV95841.1|PECL_1624|NAD dependent epimerase/dehydratase family protein
is1112	clau|AEV94454.1|PECL_128|hypothetical protein	clau|AEV96074.1|PECL_1862|hypothetical protein
is1113	clau|AEV94501.1|PECL_178|Transcriptional regulator, TetR family	clau|AEV96001.1|PECL_1788|Transcriptional regulator, TetR family
is1114	clau|AEV94572.1|PECL_249|hypothetical protein	clau|AEV94573.1|PECL_250|hypothetical protein
is1115	clau|AEV94583.1|PECL_260|glgC	clau|AEV94584.1|PECL_261|glgD
is1116	clau|AEV94635.1|PECL_323|ubiA prenyltransferase family protein	clau|AEV94902.1|PECL_606|ubiA prenyltransferase family protein
is1117	clau|AEV94702.1|PECL_396|hypothetical protein	clau|AEV94703.1|PECL_397|hypothetical protein
is1118	clau|AEV94722.1|PECL_418|hypothetical protein	clau|AEV94767.1|PECL_465|Alpha/beta hydrolase family protein
is1119	clau|AEV94754.1|PECL_451|aldehyde dehydrogenase family protein	clau|AEV95595.1|PECL_1369|pduQ
is1120	clau|AEV94788.1|PECL_486|H+ antiporter-2 family protein	clau|AEV95837.1|PECL_1619|H+ antiporter-2 family protein
is1121	clau|AEV94789.1|PECL_487|Transcriptional regulator, TetR family	clau|AEV95836.1|PECL_1618|Transcriptional regulator, TetR family
is1122	clau|AEV94794.1|PECL_492|transposase family protein	clau|AFD55029.1|PECL_2044|transposase (plasmid)
is1123	clau|AEV94838.1|PECL_537|amino acid permease family protein	clau|AEV95209.1|PECL_940|amino acid permease family protein
is1124	clau|AEV95140.1|PECL_867|N-acetylmuramoyl-L-alanine amidase family protein	clau|AEV95152.1|PECL_881|N-acetylmuramoyl-L-alanine amidase family protein
is1125	clau|AEV95144.1|PECL_872|Prophage Lp1 protein	clau|AEV95148.1|PECL_876|Prophage Lp1 protein 6
is1126	clau|AEV95570.1|PECL_1344|major Facilitator Superfamily protein	clau|AEV96181.1|PECL_2002|major facilitator superfamily protein (plasmid)
is1127	clau|AEV95598.1|PECL_1372|pduO	clau|AEV95630.1|PECL_1406|cob(I)yrinic acid a,c-diamide adenosyltransferase
is1128	clau|AEV95613.1|PECL_1387|hypothetical protein	clau|AEV96168.1|PECL_1943|lanM (plasmid)
is1129	clau|AEV95614.1|PECL_1389|cbiK	clau|AEV95616.1|PECL_1391|cbiK
is1130	clau|AEV95619.1|PECL_1394|cbiH	clau|AEV95623.1|PECL_1398|cbiE
is1131	clau|AEV95703.1|PECL_1479|hypothetical protein	clau|AEV95729.1|PECL_1508|hypothetical protein
is1132	clau|AEV96084.1|PECL_1973|conserved hypothetical protein with helix-turn-helix domain (plasmid)	clau|AEV96094.1|PECL_1983|conserved hypothetical protein with helix-turn-helix domain (plasmid)
is1133	clau|AEV96103.1|PECL_1908|plasmid replication protein (plasmid)	clau|AFD55018.1|PECL_2033|repA (plasmid)
is1134	clau|AEV96106.1|PECL_1912|antitoxin of toxin-antitoxin stability system, RelB family (plasmid)	clau|AEV96161.1|PECL_1929|antitoxin of toxin-antitoxin stability system, RelB family (plasmid)
is1135	clau|AEV96107.1|PECL_1913|hypothetical protein (plasmid)	clau|AEV96160.1|PECL_1930|hypothetical protein (plasmid)
is1136	clau|AEV96116.1|PECL_1925|putative membrane protein (plasmid)	clau|AFD55021.1|PECL_2036|hypothetical protein (plasmid)
is1137	clau|AEV96151.1|PECL_1905|site-specific recombinase, resolvase family (plasmid)	clau|AEV96166.1|PECL_1945|site-specific recombinase, resolvase family (plasmid)
is1138	pdam|AH70_00005|AH70_00005|hypothetical protein	pdam|AH70_01020|AH70_01020|hypothetical protein
is1139	pdam|AH70_00875|AH70_00875|mRNA interferase YafQ	pdam|AH70_05645|AH70_05645|translation repressor RelE
is1140	pdam|AH70_00895|AH70_00895|alpha/beta hydrolase	pdam|AH70_00905|AH70_00905|hypothetical protein
is1141	pdam|AH70_01050|AH70_01050|transposase	pdam|AH70_03880|AH70_03880|transposase
is1142	pdam|AH70_01105|AH70_01105|hypothetical protein	pdam|AH70_06805|AH70_06805|hypothetical protein
is1143	pdam|AH70_01275|AH70_01275|hypothetical protein	pdam|AH70_02150|AH70_02150|hypothetical protein
is1144	pdam|AH70_01310|AH70_01310|XRE family transcriptional regulator	pdam|AH70_06595|AH70_06595|transcriptional regulator
is1145	pdam|AH70_01445|AH70_01445|galactose-6-phosphate isomerase	pdam|AH70_01450|AH70_01450|galactose-6-phosphate isomerase
is1146	pdam|AH70_02065|AH70_02065|DNA methyltransferase	pdam|AH70_10305|AH70_10305|DNA methyltransferase
is1147	pdam|AH70_02085|AH70_02085|replication protein RepB	pdam|AH70_03670|AH70_03670|replication initiation protein
is1148	pdam|AH70_02325|AH70_02325|transposase	pdam|AH70_05255|AH70_05255|hypothetical protein
is1149	pdam|AH70_02575|AH70_02575|hypothetical protein	pdam|AH70_09335|AH70_09335|hypothetical protein
is1150	pdam|AH70_02865|AH70_02865|restriction endonuclease subunit S	pdam|AH70_08110|AH70_08110|restriction endonuclease subunit S
is1151	pdam|AH70_02870|AH70_02870|hypothetical protein	pdam|AH70_07835|AH70_07835|hypothetical protein
is1152	pdam|AH70_03800|AH70_03800|sugar transporter	pdam|AH70_03810|AH70_03810|sugar transporter
is1153	pdam|AH70_04305|AH70_04305|hypothetical protein	pdam|AH70_06840|AH70_06840|hypothetical protein
is1154	pdam|AH70_04410|AH70_04410|hypothetical protein	pdam|AH70_04420|AH70_04420|toxin Fic
is1155	pdam|AH70_04505|AH70_04505|hypothetical protein	pdam|AH70_04510|AH70_04510|hypothetical protein
is1156	pdam|AH70_05740|AH70_05740|hypothetical protein	pdam|AH70_07090|AH70_07090|hypothetical protein
is1157	pdam|AH70_08385|AH70_08385|cystathionine beta-lyase	pdam|AH70_08390|AH70_08390|O-acetylhomoserine aminocarboxypropyltransferase
is1158	pdam|AH70_08460|AH70_08460|hypothetical protein	pdam|AH70_08820|AH70_08820|hypothetical protein
is1159	pent|YP_803667|PEPE_0118|Adhesion exoprotein	pent|YP_804546|PEPE_1048|Possible cell surface protein
is1160	pent|YP_803705|PEPE_0156|Na+/xyloside symporter related transporter	pent|YP_803731|PEPE_0185|Na+/xyloside symporter related transporter
is1161	pent|YP_803726|PEPE_0178|mannose-specific PTS system component IIC	pent|YP_803742|PEPE_0197|mannose-specific PTS system component IIC
is1162	pent|YP_803727|PEPE_0179|mannose-specific PTS system component IID	pent|YP_803743|PEPE_0198|mannose-specific PTS system component IID
is1163	pent|YP_804046|PEPE_0512|Na+/xyloside symporter related transporter	pent|YP_803746|PEPE_0203|Na+/xyloside symporter related transporter
is1164	pent|YP_804041|PEPE_0506|Phage Mu protein F like protein	pent|YP_804287|PEPE_0784|Phage Mu protein F like protein
is1165	pent|YP_804060|PEPE_0528|Pyruvate/2-oxoglutarate dehydrogenase complex, dihydrolipoamide dehydrogenase (E3) component, related enzyme	pent|YP_805233|PEPE_1770|Pyruvate/2-oxoglutarate dehydrogenase complex, dihydrolipoamide dehydrogenase (E3) component, related enzyme
is1166	pent|YP_804231|PEPE_0728|Ribosomal protein L33	pent|YP_804969|PEPE_1496|Ribosomal protein L33
is1167	pent|YP_804250|PEPE_0747|hypothetical protein	pent|YP_804533|PEPE_1035|hypothetical protein
is1168	pent|YP_804255|PEPE_0752|Phage anti-repressor protein	pent|YP_804527|PEPE_1029|hypothetical protein
is1169	pent|YP_804257|PEPE_0754|hypothetical protein	pent|YP_804525|PEPE_1027|hypothetical protein
is1170	pent|YP_804258|PEPE_0755|hypothetical protein	pent|YP_804522|PEPE_1024|hypothetical protein
is1171	pent|YP_804260|PEPE_0757|hypothetical protein	pent|YP_804520|PEPE_1022|hypothetical protein
is1172	pent|YP_804261|PEPE_0758|Single-stranded DNA-binding protein	pent|YP_804519|PEPE_1021|Single-stranded DNA-binding protein
is1173	pent|YP_804265|PEPE_0762|Holliday junction resolvase	pent|YP_804514|PEPE_1016|Holliday junction resolvase
is1174	pent|YP_804266|PEPE_0763|hypothetical protein	pent|YP_804513|PEPE_1015|hypothetical protein
is1175	pent|YP_804268|PEPE_0765|hypothetical protein	pent|YP_804512|PEPE_1014|hypothetical protein
is1176	pent|YP_804269|PEPE_0766|N-acetylmuramoyl-L-alanine amidase	pent|YP_804511|PEPE_1013|hypothetical protein
is1177	pent|YP_804270|PEPE_0767|hypothetical protein	pent|YP_804508|PEPE_1010|hypothetical protein
is1178	pent|YP_804406|PEPE_0906|Mn-containing catalase	pent|YP_805251|PEPE_1788|Mn-containing catalase
is1179	pent|YP_804408|PEPE_0908|hypothetical protein	pent|YP_804528|PEPE_1030|hypothetical protein
is1180	pent|YP_804417|PEPE_0917|Beta-lactamase class A	pent|YP_805211|PEPE_1748|Beta-lactamase class A
is1181	pent|YP_804828|PEPE_1347|Predicted flavoprotein with PAS domain	pent|YP_804829|PEPE_1348|Predicted flavoprotein
is1182	pent|YP_804858|PEPE_1378|hypothetical protein	pent|YP_805165|PEPE_1702|hypothetical protein
is1183	pent|YP_805090|PEPE_1627|Amino acid transporter	pent|YP_805091|PEPE_1628|Amino acid transporter
is1184	clau|AEV96171.1|PECL_1940|ABC transporter, permease protein (plasmid)	clau|AEV96172.1|PECL_1939|ABC transporter, permease protein (plasmid)
is1185	clau|AEV94339.1|PECL_1|rpmH	pent|YP_805308|PEPE_1847|Ribosomal protein L34
is1186	clau|AEV94353.1|PECL_15|nlpC/P60 family protein	pdam|AH70_10695|AH70_10695|glycoside hydrolase
is1187	clau|AEV94360.1|PECL_22|diguanylate cyclase domain protein	pdam|AH70_00285|AH70_00285|diguanylate cyclase
is1188	clau|AEV94376.1|PECL_40|nagA	pent|YP_805217|PEPE_1754|N-acetylglucosamine-6-phosphate deacetylase
is1189	clau|AEV94388.1|PECL_53|dipeptidase family protein	pent|YP_803777|PEPE_0234|dipeptidase
is1190	clau|AEV94396.1|PECL_68|zinc-binding dehydrogenase family protein	pdam|AH70_09655|AH70_09655|hypothetical protein
is1191	clau|AEV94404.1|PECL_76|pyc	pent|YP_803785|PEPE_0246|Pyruvate carboxylase
is1192	clau|AEV94405.1|PECL_77|beta-eliminating lyase family protein	pent|YP_803786|PEPE_0247|Aspartate/tyrosine/aromatic aminotransferase
is1193	clau|AEV94417.1|PECL_89|putative membrane protein	pent|YP_803803|PEPE_0264|hypothetical protein
is1194	clau|AEV94422.1|PECL_94|ksgA	pent|YP_803808|PEPE_0269|Dimethyladenosine transferase (rRNA methylation)
is1195	clau|AEV94431.1|PECL_103|addiction module antitoxin, RelB/DinJ family protein	pdam|AH70_00880|AH70_00880|damage-inducible protein
is1196	clau|AEV94432.1|PECL_104|fabZ	pent|YP_804355|PEPE_0854|3-hydroxymyristoyl/3-hydroxydecanoyl-(acyl carrier protein) dehydratase
is1197	clau|AEV94433.1|PECL_105|fabH	pent|YP_804356|PEPE_0855|3-oxoacyl-(acyl-carrier-protein) synthase III
is1198	clau|AEV94434.1|PECL_106|acpP	pent|YP_804357|PEPE_0856|Acyl carrier protein
is1199	clau|AEV94436.1|PECL_108|fabG	pent|YP_804359|PEPE_0858|3-oxoacyl-acyl carrier protein reductase
is1200	clau|AEV94437.1|PECL_109|fabF	pent|YP_804360|PEPE_0859|3-oxoacyl-(acyl-carrier-protein) synthase
is1201	clau|AEV94439.1|PECL_111|(3R)-hydroxymyristoyl-[acyl-carrier-protein] dehydratase	pent|YP_804362|PEPE_0861|3-hydroxymyristoyl/3-hydroxydecanoyl-(acyl carrier protein) dehydratase
is1202	clau|AEV94443.1|PECL_115|fabI	pent|YP_804366|PEPE_0865|Enoyl-(acyl-carrier-protein) reductase (NADH)
is1203	clau|AEV94445.1|PECL_117|bioY family protein	pent|YP_805100|PEPE_1637|hypothetical protein
is1204	clau|AEV94447.1|PECL_121|bla2	pent|YP_803608|PEPE_0055|Beta-lactamase class A
is1205	clau|AEV94449.1|PECL_123|hypothetical protein	pdam|AH70_09685|AH70_09685|hypothetical protein
is1206	clau|AEV94456.1|PECL_132|hypothetical protein	pent|YP_803859|PEPE_0321|hypothetical protein
is1207	clau|AEV94457.1|PECL_133|glycosyl transferase 2 family protein	pent|YP_803860|PEPE_0322|Glycosyltransferase
is1208	clau|AEV94458.1|PECL_134|bacterial cellulose synthase subunit	pent|YP_803861|PEPE_0323|Predicted glycosyl transferase
is1209	clau|AEV94459.1|PECL_135|hypothetical protein	pent|YP_803862|PEPE_0324|Membrane associated GGDEF domain (possibly inactivated)
is1210	clau|AEV94460.1|PECL_136|hypothetical protein	pent|YP_803857|PEPE_0319|hypothetical protein
is1211	clau|AEV94461.1|PECL_137|hypothetical protein	pent|YP_803669|PEPE_0120|hypothetical protein
is1212	clau|AEV94468.1|PECL_144|sortase	pdam|AH70_08440|AH70_08440|hypothetical protein
is1213	clau|AEV94479.1|PECL_155|glycosyl transferase 2 family protein	pent|YP_803675|PEPE_0126|Glycosyltransferase
is1214	clau|AEV94480.1|PECL_156|hypothetical protein	pent|YP_803676|PEPE_0127|hypothetical protein
is1215	clau|AEV94481.1|PECL_157|putative outer membrane protein	pent|YP_803677|PEPE_0128|Predicted outer membrane protein
is1216	clau|AEV94490.1|PECL_166|polysaccharide biosynthesis family protein	pdam|AH70_02660|AH70_02660|3-beta hydroxysteroid dehydrogenase
is1217	clau|AEV94491.1|PECL_167|Transcriptional regulator, MerR family	pdam|AH70_02665|AH70_02665|MerR family transcriptional regulator
is1218	pent|YP_804076|PEPE_0546|Predicted transcriptional regulator	pdam|AH70_01000|AH70_01000|MerR family transcriptional regulator
is1219	clau|AEV94492.1|PECL_168|hypothetical protein	pdam|AH70_10140|AH70_10140|hypothetical protein
is1220	clau|AEV94496.1|PECL_172|D-alanyl-D-alanine carboxypeptidase family protein	pdam|AH70_10500|AH70_10500|D-alanyl-D-alanine carboxypeptidase
is1221	clau|AEV94500.1|PECL_177|carbonic anhydrase	pent|YP_804161|PEPE_0657|Carbonic anhydrase
is1222	clau|AEV94502.1|PECL_179|nitroreductase family protein	pent|YP_805241|PEPE_1778|p-nitrobenzoate reductase
is1223	clau|AEV94504.1|PECL_181|acetyltransferase family protein	pent|YP_805149|PEPE_1686|Acetyltransferase, GNAT family
is1224	clau|AEV94507.1|PECL_184|H+ antiporter-2 family protein	pent|YP_803678|PEPE_0129|permease of the major facilitator superfamily
is1225	clau|AEV94510.1|PECL_187|guaC	pent|YP_804124|PEPE_0595|IMP dehydrogenase/GMP reductase
is1226	clau|AEV94521.1|PECL_198|hypothetical protein	pdam|AH70_01100|AH70_01100|hypothetical protein
is1227	clau|AEV94530.1|PECL_207|hypothetical protein	pent|YP_805042|PEPE_1579|hypothetical protein
is1228	clau|AEV94533.1|PECL_210|hypothetical protein	pent|YP_803640|PEPE_0087|hypothetical protein
is1229	clau|AEV94535.1|PECL_212|hypothetical protein	pdam|AH70_05285|AH70_05285|hypothetical protein
is1230	clau|AEV94567.1|PECL_244|hypothetical protein	pdam|AH70_07365|AH70_07365|DNA methyltransferase
is1231	clau|AEV94581.1|PECL_258|citG	pdam|AH70_03460|AH70_03460|triphosphoribosyl-dephospho-CoA synthase
is1232	clau|AEV94587.1|PECL_264|alpha amylase, catalytic domain protein	pdam|AH70_02845|AH70_02845|neopullulanase
is1233	clau|AEV94601.1|PECL_288|phosphoesterase family protein	pent|YP_805002|PEPE_1532|Predicted phosphohydrolase
is1234	clau|AEV94610.1|PECL_298|lysM domain protein	pent|YP_803583|PEPE_0030|hypothetical protein
is1235	clau|AEV94611.1|PECL_299|hypothetical protein	pent|YP_803584|PEPE_0031|hypothetical protein
is1236	clau|AEV94612.1|PECL_300|kup	pdam|AH70_02620|AH70_02620|potassium transporter Kup
is1237	clau|AEV94615.1|PECL_303|Transcriptional regulator, ArsR family	pent|YP_803581|PEPE_0028|Predicted transcriptional regulator
is1238	clau|AEV94616.1|PECL_304|msrA	pdam|AH70_06985|AH70_06985|peptide methionine sulfoxide reductase
is1239	clau|AEV94619.1|PECL_307|metF	pdam|AH70_04245|AH70_04245|5,10-methylenetetrahydrofolate reductase
is1240	clau|AEV94624.1|PECL_312|hypothetical protein	pdam|AH70_05535|AH70_05535|universal stress protein UspA
is1241	clau|AEV94633.1|PECL_321|Cation transporting ATPase	pdam|AH70_05345|AH70_05345|haloacid dehalogenase
is1242	clau|AEV94644.1|PECL_333|H+ antiporter-2 family protein	pdam|AH70_04020|AH70_04020|major facilitator transporter
is1243	clau|AEV94645.1|PECL_334|Transcriptional regulator, TetR family	pdam|AH70_04025|AH70_04025|TetR family transcriptional regulator
is1244	clau|AEV94646.1|PECL_335|major Facilitator Superfamily protein	pent|YP_804982|PEPE_1509|Arabinose efflux permease
is1245	clau|AEV94650.1|PECL_339|hypothetical protein	pent|YP_804985|PEPE_1512|hypothetical protein
is1246	clau|AEV94658.1|PECL_347|hypothetical protein	pdam|AH70_06565|AH70_06565|hypothetical protein
is1247	clau|AEV94661.1|PECL_350|hypothetical protein	pdam|AH70_10165|AH70_10165|immunity protein
is1248	clau|AEV94672.1|PECL_363|CAAX amino terminal protease family	pdam|AH70_04910|AH70_04910|hypothetical protein
is1249	clau|AEV94687.1|PECL_379|putative membrane protein	pent|YP_804162|PEPE_0658|hypothetical protein
is1250	clau|AEV94689.1|PECL_381|major Facilitator Superfamily protein	pent|YP_803877|PEPE_0339|permease of the major facilitator superfamily
is1251	clau|AEV94692.1|PECL_384|major facilitator superfamily protein	pdam|AH70_09305|AH70_09305|MFS transporter permease
is1252	clau|AEV94694.1|PECL_386|putative membrane protein	pdam|AH70_01985|AH70_01985|hypothetical protein
is1253	clau|AEV94699.1|PECL_391|prolyl oligopeptidase family protein	pdam|AH70_01975|AH70_01975|hydrolase
is1254	clau|AEV94705.1|PECL_399|transcriptional regulator, PadR-like family	pdam|AH70_01700|AH70_01700|transcriptional regulator
is1255	clau|AEV94706.1|PECL_400|glutamine ABC transporter, permease/substrate-binding protein	pent|YP_804566|PEPE_1068|ABC-type amino acid transport system, permease and periplasmic component
is1256	clau|AEV94707.1|PECL_401|Glutamine ABC transporter, ATP-binding protein	pent|YP_804565|PEPE_1067|ABC-type polar amino acid transport system, ATPase component
is1257	clau|AEV94713.1|PECL_408|thiD	pent|YP_803771|PEPE_0228|Hydroxymethylpyrimidine/phosphomethylpyrimidine kinase
is1258	clau|AEV94716.1|PECL_411|hypothetical protein	pdam|AH70_07550|AH70_07550|hypothetical protein
is1259	clau|AEV94724.1|PECL_420|putative membrane protein	pdam|AH70_08270|AH70_08270|hypothetical protein
is1260	clau|AEV94725.1|PECL_421|ABC transporter, ATPase component	pdam|AH70_00330|AH70_00330|ABC transporter
is1261	clau|AEV94726.1|PECL_422|ABC transporter, permease protein	pdam|AH70_00325|AH70_00325|ABC transporter permease
is1262	clau|AEV94727.1|PECL_424|Transcriptional regulator, TetR family	pdam|AH70_00320|AH70_00320|hypothetical protein
is1263	clau|AEV94736.1|PECL_433|Two-component response regulator	pdam|AH70_09745|AH70_09745|PhoB family transcriptional regulator
is1264	clau|AEV94737.1|PECL_434|Signal transduction histidine kinase	pdam|AH70_09740|AH70_09740|histidine kinase
is1265	clau|AEV94738.1|PECL_435|PAP2 superfamily protein	pdam|AH70_09725|AH70_09725|phospholipid phosphatase
is1266	clau|AEV94739.1|PECL_436|glycosyl transferase 2 family protein	pdam|AH70_09720|AH70_09720|ribonuclease III
is1267	clau|AEV94740.1|PECL_437|putative membrane protein	pdam|AH70_09715|AH70_09715|hypothetical protein
is1268	clau|AEV94744.1|PECL_441|lipoprotein	pdam|AH70_07530|AH70_07530|hypothetical protein
is1269	clau|AEV94748.1|PECL_445|hypothetical protein	pdam|AH70_07500|AH70_07500|hypothetical protein
is1270	clau|AEV94749.1|PECL_446|major facilitator superfamily protein	pdam|AH70_07495|AH70_07495|MFS transporter permease
is1271	clau|AEV94751.1|PECL_448|hypothetical protein	pent|YP_803864|PEPE_0326|Lactoylglutathione lyase related lyase
is1272	clau|AEV94780.1|PECL_478|pyrE	pdam|AH70_07165|AH70_07165|Orotate phosphoribosyltransferase
is1273	clau|AEV94785.1|PECL_483|pyrD	pent|YP_803855|PEPE_0317|Dihydroorotate dehydrogenase
is1274	clau|AEV94787.1|PECL_485|hypothetical protein	pdam|AH70_10010|AH70_10010|lysyl-tRNA synthetase
is1275	clau|AEV94792.1|PECL_490|nrdE	pent|YP_804961|PEPE_1488|Ribonucleotide reductase, alpha subunit
is1276	pent|YP_804057|PEPE_0524|Transposase	pdam|AH70_02855|AH70_02855|hypothetical protein
is1277	clau|AEV94796.1|PECL_494|methyltransferase small domain family protein	pent|YP_804959|PEPE_1486|16S RNA G1207 methylase RsmC
is1278	clau|AEV94802.1|PECL_500|hypothetical protein	pent|YP_804953|PEPE_1480|hypothetical protein
is1279	clau|AEV94856.1|PECL_557|gntT	pent|YP_804841|PEPE_1360|H+/gluconate symporter related permease
is1280	clau|AEV94857.1|PECL_558|carbohydrate kinase, FGGY family	pent|YP_804842|PEPE_1361|gluconate kinase
is1281	clau|AEV94858.1|PECL_559|gnd	pent|YP_804843|PEPE_1362|6-phosphogluconate dehydrogenase
is1282	clau|AEV94859.1|PECL_560|helix-turn-helix domain, rpiR family protein	pent|YP_804844|PEPE_1363|Transcriptional regulator
is1283	clau|AEV94879.1|PECL_580|diguanylate cyclase domain protein	pent|YP_805253|PEPE_1790|Signal transduction diguanylate cyclase
is1284	clau|AEV94880.1|PECL_581|Diguanylate cyclase/phosphodiesterase	pent|YP_805252|PEPE_1789|C-di-GMP-specific phosphodiesterase
is1285	clau|AEV94881.1|PECL_582|D-isomer specific 2-hydroxyacid dehydrogenase, NAD binding domain protein	pdam|AH70_06855|AH70_06855|2-hydroxyacid dehydrogenase
is1286	clau|AEV94883.1|PECL_584|hypothetical protein	pent|YP_804072|PEPE_0542|hypothetical protein
is1287	clau|AEV94884.1|PECL_585|phage integrase family protein	pent|YP_804071|PEPE_0540|Integrase
is1288	clau|AEV94886.1|PECL_587|hypothetical protein	pent|YP_804070|PEPE_0539|hypothetical protein
is1289	clau|AEV94887.1|PECL_589|Bifunctional DNA primase/polymerase, phage related protein	pdam|AH70_10270|AH70_10270|DNA replication protein
is1290	clau|AEV94888.1|PECL_590|phage/plasmid primase, P4 family, C-terminal domain protein	pdam|AH70_10275|AH70_10275|hypothetical protein
is1291	clau|AEV94893.1|PECL_595|HNH endonuclease family protein, phage-related protein	pent|YP_804505|PEPE_1007|Restriction endonuclease
is1292	clau|AEV94900.1|PECL_603|putative membrane protein	pdam|AH70_05815|AH70_05815|membrane protein
is1293	clau|AEV94904.1|PECL_608|ABC transporter, ATP-binding protein	pdam|AH70_08355|AH70_08355|spermidine/putrescine ABC transporter ATP-binding protein
is1294	clau|AEV94905.1|PECL_609|Putative membrane protein	pdam|AH70_08360|AH70_08360|membrane protein
is1295	clau|AEV94906.1|PECL_610|lysM domain protein	pent|YP_804837|PEPE_1356|hypothetical protein
is1296	clau|AEV94909.1|PECL_613|dhaT	pent|YP_803815|PEPE_0276|1,3-propanediol dehydrogenase
is1297	clau|AEV94914.1|PECL_618|secY	pent|YP_803616|PEPE_0063|Preprotein translocase subunit SecY
is1298	clau|AEV94915.1|PECL_619|asp1	pent|YP_803617|PEPE_0064|hypothetical protein
is1299	clau|AEV94916.1|PECL_620|asp2	pent|YP_803618|PEPE_0065|hypothetical protein
is1300	clau|AEV94917.1|PECL_621|asp3	pent|YP_803619|PEPE_0066|hypothetical protein
is1301	clau|AEV94918.1|PECL_622|glycosyl transferases group 1 family protein	pent|YP_803620|PEPE_0067|Glycosyltransferase
is1302	clau|AEV94919.1|PECL_623|hypothetical protein	pent|YP_803621|PEPE_0068|hypothetical protein
is1303	clau|AEV94931.1|PECL_638|metal ion transporter, metal ion family protein	pent|YP_803598|PEPE_0045|Mn2+ and Fe2+ transporter of the NRAMP family
is1304	clau|AEV94932.1|PECL_639|hypothetical protein	pent|YP_803599|PEPE_0046|Universal stress protein UspA related nucleotide-binding protein
is1305	clau|AEV94935.1|PECL_642|conserved hypothetical family protein	pent|YP_803762|PEPE_0219|hypothetical protein
is1306	clau|AEV94936.1|PECL_643|transcription elongation factor, GreA/GreB, C-term family protein	pent|YP_804823|PEPE_1340|Transcription elongation factor
is1307	clau|AEV94962.1|PECL_670|hypothetical protein	pent|YP_804797|PEPE_1314|hypothetical protein
is1308	clau|AEV94968.1|PECL_676|endonuclease/Exonuclease/phosphatase family protein	pdam|AH70_07360|AH70_07360|hydrolase
is1309	clau|AEV94973.1|PECL_681|amino acid permease family protein	pent|YP_804787|PEPE_1304|Amino acid transporter
is1310	clau|AEV94994.1|PECL_702|cls	pent|YP_804766|PEPE_1283|Phosphatidylserine/phosphatidylglycerophosphate/ cardiolipin synthase related enzyme
is1311	clau|AEV94998.1|PECL_707|Putative transcriptional regulator	pent|YP_804762|PEPE_1279|Xre-like DNA-binding protein
is1312	clau|AEV95007.1|PECL_716|queA	pent|YP_804753|PEPE_1270|S-adenosylmethionine:tRNA-ribosyltransferase- isomerase (queuine synthetase)
is1313	clau|AEV95023.1|PECL_732|hypothetical protein	pent|YP_804737|PEPE_1254|Methyl-accepting chemotaxis-like protein
is1314	clau|AEV95028.1|PECL_737|gla	pent|YP_804732|PEPE_1249|Glycerol uptake facilitator related permease
is1315	clau|AEV95029.1|PECL_738|hypothetical protein	pent|YP_804731|PEPE_1248|hypothetical protein
is1316	clau|AEV95052.1|PECL_778|hypothetical protein	pdam|AH70_02360|AH70_02360|membrane protein
is1317	clau|AEV95087.1|PECL_814|'Cold-shock' DNA-binding domain protein	pent|YP_804674|PEPE_1178|Cold shock protein
is1318	clau|AEV95113.1|PECL_840|RNA methyltransferase, RsmD family	pent|YP_804649|PEPE_1153|N6-adenine-specific methylase
is1319	clau|AEV95115.1|PECL_842|PDZ domain family protein	pdam|AH70_00430|AH70_00430|peptidase
is1320	clau|AEV95155.1|PECL_884|hypothetical protein	pdam|AH70_09340|AH70_09340|hypothetical protein
is1321	clau|AEV95156.1|PECL_886|dnaG	pent|YP_804597|PEPE_1100|DNA primase (bacterial type)
is1322	clau|AEV95176.1|PECL_907|engA	pdam|AH70_05110|AH70_05110|engA
is1323	clau|AEV95196.1|PECL_927|hslV	pent|YP_804461|PEPE_0963|ATP-dependent protease HslVU (ClpYQ), peptidase subunit
is1324	clau|AEV95207.1|PECL_938|hypothetical protein	pent|YP_804448|PEPE_0950|hypothetical protein
is1325	clau|AEV95208.1|PECL_939|peptidase C26 family protein	pdam|AH70_01060|AH70_01060|glutamine amidotransferase
is1326	clau|AEV95210.1|PECL_941|crcB-like family protein	pdam|AH70_05765|AH70_05765|camphor resistance protein CrcB
is1327	clau|AEV95213.1|PECL_944|hypothetical protein	pent|YP_804445|PEPE_0946|Transcriptional regulator
is1328	clau|AEV95217.1|PECL_948|recO	pent|YP_804600|PEPE_1103|Recombinational DNA repair protein (RecF pathway)
is1329	clau|AEV95218.1|PECL_949|era	pent|YP_804601|PEPE_1104|GTPase
is1330	clau|AEV95225.1|PECL_956|nfo	pent|YP_804608|PEPE_1111|Endonuclease IV
is1331	clau|AEV95233.1|PECL_964|GTP pyrophosphokinase	pent|YP_804617|PEPE_1120|Guanosine polyphosphate pyrophosphohydrolase/synthetase
is1332	clau|AEV95263.1|PECL_995|hypothetical protein	pent|YP_804376|PEPE_0875|URI-like endonuclease
is1333	clau|AEV95265.1|PECL_997|acyltransferase family protein	pent|YP_804374|PEPE_0873|1-acyl-sn-glycerol-3-phosphate acyltransferase
is1334	clau|AEV95325.1|PECL_1057|recN	pent|YP_804325|PEPE_0823|DNA repair ATPase
is1335	clau|AEV95340.1|PECL_1072|hypothetical protein	pent|YP_803673|PEPE_0124|hypothetical protein
is1336	clau|AEV95344.1|PECL_1079|hypothetical protein	pent|YP_804588|PEPE_1091|Predicted membrane protein
is1337	clau|AEV95347.1|PECL_1083|folP	pdam|AH70_05560|AH70_05560|dihydropteroate synthase
is1338	clau|AEV95348.1|PECL_1084|rdgB	pdam|AH70_05565|AH70_05565|hypothetical protein
is1339	clau|AEV95349.1|PECL_1085|folC	pdam|AH70_05570|AH70_05570|folylpolyglutamate synthase
is1340	clau|AEV95350.1|PECL_1086|folE	pdam|AH70_05575|AH70_05575|GTP cyclohydrolase
is1341	clau|AEV95352.1|PECL_1088|folB	pdam|AH70_05585|AH70_05585|dihydroneopterin aldolase
is1342	clau|AEV95375.1|PECL_1113|Transcriptional regulator, HxlR family	pent|YP_804223|PEPE_0720|Predicted transcriptional regulator
is1343	clau|AEV95394.1|PECL_1132|pyridoxamine 5'-phosphate oxidase family protein	pent|YP_804034|PEPE_0499|Pyridoxine 5'-phosphate oxidase V related favin-nucleotide-binding protein
is1344	clau|AEV95405.1|PECL_1143|gpx2	pdam|AH70_00275|AH70_00275|glutathione peroxidase
is1345	clau|AEV95427.1|PECL_1165|glycosyl transferases group 1 family protein	pdam|AH70_08555|AH70_08555|glycosyl transferase family 1
is1346	clau|AEV95434.1|PECL_1172|gadC	pdam|AH70_01140|AH70_01140|glutamate:gamma-aminobutyrate antiporter
is1347	clau|AEV95450.1|PECL_1189|metK	pent|YP_804146|PEPE_0641|S-adenosylmethionine synthetase
is1348	clau|AEV95472.1|PECL_1239|pepS	pent|YP_804125|PEPE_0596|Leucyl aminopeptidase (aminopeptidase T)
is1349	clau|AEV95493.1|PECL_1261|beta-lactamase family protein	pent|YP_804094|PEPE_0564|Beta-lactamase class C related penicillin binding protein
is1350	clau|AEV95525.1|PECL_2027|rpsN	pent|YP_804885|PEPE_1405|Ribosomal protein S14
is1351	clau|AEV95544.1|PECL_1311|bacterial Peptidase A24 N-terminal domain protein	pdam|AH70_06220|AH70_06220|peptidase A24
is1352	clau|AEV95552.1|PECL_1326|hypothetical protein	pent|YP_804912|PEPE_1439|Acetyltransferase, including N-acetylase of ribosomal protein
is1353	clau|AEV95553.1|PECL_1327|lipase/esterase	pent|YP_804913|PEPE_1440|Esterase/lipase
is1354	clau|AEV95558.1|PECL_1332|scaR	pdam|AH70_06095|AH70_06095|Cro/Cl family transcriptional regulator
is1355	clau|AEV95559.1|PECL_1333|czcD	pdam|AH70_06085|AH70_06085|cobalt transporter
is1356	clau|AEV95564.1|PECL_1338|acetyltransferase, GNAT family	pdam|AH70_06045|AH70_06045|GNAT family acetyltransferase
is1357	clau|AEV95566.1|PECL_1340|hypothetical protein	pent|YP_804924|PEPE_1451|hypothetical protein
is1358	clau|AEV95567.1|PECL_1341|hypothetical protein	pent|YP_804925|PEPE_1452|hypothetical protein
is1359	clau|AEV95571.1|PECL_1345|hypothetical protein	pent|YP_804926|PEPE_1453|hypothetical protein
is1360	clau|AEV95573.1|PECL_1347|pepQ1	pdam|AH70_10955|AH70_10955|Xaa-Pro aminopeptidase
is1361	clau|AEV95584.1|PECL_1358|alsD	pent|YP_803944|PEPE_0406|Alpha-acetolactate decarboxylase
is1362	clau|AEV95585.1|PECL_1359|alsS	pent|YP_803943|PEPE_0405|Thiamine pyrophosphate-requiring enzyme (acetolactate synthase, pyruvate dehydrogenase (cytochrome), glyoxylate carboligase, phosphonopyruvate decarboxylase)
is1363	clau|AEV95637.1|PECL_1413|hemL	pdam|AH70_04360|AH70_04360|4-aminobutyrate aminotransferase
is1364	clau|AEV95667.1|PECL_1443|rbsD	pent|YP_805161|PEPE_1698|ABC-type ribose transport system, auxiliary component
is1365	clau|AEV95669.1|PECL_1445|Ribose operon transcriptional regulator, LacI family	pent|YP_805163|PEPE_1700|ribose operon repressor
is1366	clau|AEV95679.1|PECL_1455|NUDIX domain protein	pent|YP_803921|PEPE_0383|NUDIX family hydrolase
is1367	clau|AEV95685.1|PECL_1461|flavin oxidoreductase / NADH oxidase family protein	pdam|AH70_05385|AH70_05385|NADH-dependent flavin oxidoreductase
is1368	clau|AEV95689.1|PECL_1465|proA	pdam|AH70_00560|AH70_00560|proA
is1369	clau|AEV95690.1|PECL_1466|proB	pdam|AH70_00565|AH70_00565|gamma-glutamyl kinase
is1370	clau|AEV95697.1|PECL_1473|hypothetical protein	pent|YP_803907|PEPE_0369|Predicted multitransmembrane protein
is1371	clau|AEV95707.1|PECL_1483|hypothetical protein	pent|YP_803898|PEPE_0360|Uncharacterized membrane-associated protein
is1372	clau|AEV95713.1|PECL_1489|Transcriptional regulator, TetR family	pent|YP_803570|PEPE_0017|Transcriptional regulator
is1373	clau|AEV95714.1|PECL_1492|ABC transporter, ATPase component	pent|YP_803572|PEPE_0019|ABC-type antimicrobial peptide transport system, ATPase component
is1374	clau|AEV95715.1|PECL_1493|RNA pseudouridylate synthase family protein	pent|YP_803892|PEPE_0354|Pseudouridylate synthase, 23S RNA-specific
is1375	clau|AEV95719.1|PECL_1497|hypothetical protein	pdam|AH70_10195|AH70_10195|cyclic nucleotide-binding protein
is1376	clau|AEV95722.1|PECL_1500|hypothetical protein	pdam|AH70_01905|AH70_01905|hypothetical protein
is1377	clau|AEV95727.1|PECL_1506|mleA	pent|YP_805080|PEPE_1617|Malolactic enzyme
is1378	clau|AEV95737.1|PECL_1516|eno	pdam|AH70_05755|AH70_05755|enolase
is1379	clau|AEV95741.1|PECL_1521|bglH	pdam|AH70_01350|AH70_01350|6-phospho-beta-glucosidase
is1380	clau|AEV95743.1|PECL_1523|Methionine synthase II (Cobalamin-independent)	pent|YP_804031|PEPE_0496|Methionine synthase II (cobalamin-independent)
is1381	clau|AEV95744.1|PECL_1524|D-methionine ABC transporter, substrate-binding protein	pdam|AH70_04340|AH70_04340|metal ABC transporter substrate-binding protein
is1382	clau|AEV95745.1|PECL_1525|D-methionine ABC transporter, permease protein	pdam|AH70_04335|AH70_04335|methionine ABC transporter permease
is1383	clau|AEV95746.1|PECL_1526|D-methionine ABC transporter, ATP-binding protein	pdam|AH70_04330|AH70_04330|phosphate ABC transporter ATP-binding protein
is1384	clau|AEV95748.1|PECL_1528|Transcriptional regulator, TetR family	pdam|AH70_09805|AH70_09805|TetR family transcriptional regulator
is1385	clau|AEV95749.1|PECL_1529|metal-dependent hydrolase	pdam|AH70_08785|AH70_08785|amidohydrolase
is1386	clau|AEV95751.1|PECL_1533|aminotransferase class I and II family protein	pdam|AH70_06550|AH70_06550|plastocyanin
is1387	clau|AEV95753.1|PECL_1535|EDD, DegV family domain protein	pdam|AH70_07815|AH70_07815|hypothetical protein
is1388	clau|AEV95756.1|PECL_1538|hypothetical protein	pdam|AH70_03090|AH70_03090|hypothetical protein
is1389	clau|AEV95764.1|PECL_1546|ndk	pent|YP_805107|PEPE_1644|Nucleoside diphosphate kinase
is1390	clau|AEV95768.1|PECL_1550|hypothetical protein	pent|YP_805129|PEPE_1666|hypothetical protein
is1391	clau|AEV95769.1|PECL_1551|HAD hydrolase, IIB family protein	pdam|AH70_09695|AH70_09695|hydrolase Cof
is1392	clau|AEV95773.1|PECL_1555|TENA/THI-4/PQQC family protein	pent|YP_804091|PEPE_0561|Putative transcription activator
is1393	clau|AEV95777.1|PECL_1559|thiE	pent|YP_804090|PEPE_0560|Thiamine monophosphate synthase
is1394	clau|AEV95779.1|PECL_1561|hydroxyethylthiazole kinase family protein	pent|YP_804088|PEPE_0558|Hydroxyethylthiazole kinase, sugar kinase family
is1395	clau|AEV95781.1|PECL_1563|hypothetical protein	pent|YP_805248|PEPE_1785|Predicted membrane protein
is1396	clau|AEV95789.1|PECL_1571|hypothetical protein	pent|YP_805134|PEPE_1671|hypothetical protein
is1397	clau|AEV95790.1|PECL_1572|putative membrane protein	pent|YP_805133|PEPE_1670|hypothetical protein
is1398	clau|AEV95791.1|PECL_1573|hypothetical protein	pent|YP_805132|PEPE_1669|hypothetical protein
is1399	clau|AEV95793.1|PECL_1575|hypothetical protein	pent|YP_805130|PEPE_1667|hypothetical protein
is1400	clau|AEV95800.1|PECL_1582|Transcriptional regulator, LysR family	pdam|AH70_01765|AH70_01765|LysR family transcriptional regulator
is1401	clau|AEV95801.1|PECL_1583|multiple substrate aminotransferase	pdam|AH70_01760|AH70_01760|aspartate aminotransferase
is1402	clau|AEV95803.1|PECL_1585|hypothetical protein	pent|YP_803886|PEPE_0348|hypothetical protein
is1403	clau|AEV95805.1|PECL_1587|conserved hypothetical 698 family protein	pent|YP_803847|PEPE_0308|Predicted membrane protein
is1404	clau|AEV95806.1|PECL_1588|Transcriptional regulator, LysR family	pent|YP_803846|PEPE_0307|Transcriptional regulator
is1405	clau|AEV95809.1|PECL_1591|monooxygenase	pent|YP_804419|PEPE_0919|Coenzyme F420-dependent N5,N10-methylene tetrahydromethanopterin reductase related flavin-dependent oxidoreductase
is1406	clau|AEV95810.1|PECL_1592|NADP oxidoreductase coenzyme F420-dependent family protein	pent|YP_804420|PEPE_0920|Predicted dinucleotide-binding enzyme
is1407	clau|AEV95811.1|PECL_1593|spxB	pdam|AH70_05315|AH70_05315|pyruvate oxidase
is1408	clau|AEV95812.1|PECL_1594|ABC transporter family protein	pdam|AH70_10735|AH70_10735|ABC transporter
is1409	clau|AEV95814.1|PECL_1596|Two-component response regulator	pdam|AH70_10740|AH70_10740|transcriptional regulator
is1410	clau|AEV95815.1|PECL_1597|histidine kinase-, DNA gyrase B-, and HSP90-like ATPase family protein	pdam|AH70_10745|AH70_10745|histidine kinase
is1411	clau|AEV95817.1|PECL_1599|hypothetical protein	pent|YP_805285|PEPE_1824|Predicted membrane protein
is1412	clau|AEV95818.1|PECL_1600|transcriptional regulator, PadR-like family	pent|YP_805284|PEPE_1823|Predicted transcriptional regulator
is1413	clau|AEV95819.1|PECL_1601|polysaccharide deacetylase family protein	pdam|AH70_01545|AH70_01545|polysaccharide deacetylase
is1414	clau|AEV95825.1|PECL_1607|hypothetical protein	pdam|AH70_02395|AH70_02395|membrane protein
is1415	clau|AEV95834.1|PECL_1616|NADPH-dependent FMN reductase family protein	pent|YP_804545|PEPE_1047|Putative NADPH-quinone reductase (modulator of drug activity B)
is1416	clau|AEV95838.1|PECL_1620|alpha/beta hydrolase family protein	pdam|AH70_08790|AH70_08790|hydrolase
is1417	clau|AEV95840.1|PECL_1622|sodium/hydrogen exchanger family protein	pent|YP_805271|PEPE_1810|NhaP-type Na+/H+ and K+/H+ antiporter
is1418	clau|AEV95847.1|PECL_1630|ABC transporter family protein	pent|YP_805143|PEPE_1680|ABC-type multidrug transport system, permease component
is1419	clau|AEV95850.1|PECL_1633|pfkB carbohydrate kinase family protein	pdam|AH70_02390|AH70_02390|pyridoxine kinase
is1420	clau|AEV95859.1|PECL_1642|hypothetical protein	pdam|AH70_01265|AH70_01265|membrane protein
is1421	clau|AEV95876.1|PECL_1659|galactose-1-phosphate uridyl transferase, N-terminal domain protein	pent|YP_803751|PEPE_0208|Galactose-1-phosphate uridyltransferase
is1422	clau|AEV95877.1|PECL_1660|galK	pent|YP_803662|PEPE_0113|Galactokinase
is1423	clau|AEV95880.1|PECL_1663|glycosyl hydrolases 31 family protein	pent|YP_804047|PEPE_0513|Alpha-galactosidase
is1424	clau|AEV95882.1|PECL_1665|GIY-YIG catalytic domain protein	pdam|AH70_05380|AH70_05380|hypothetical protein
is1425	clau|AEV95886.1|PECL_1669|hypothetical protein	pdam|AH70_00890|AH70_00890|hypothetical protein
is1426	clau|AEV95914.1|PECL_1697|ABC transporter family protein	pdam|AH70_07770|AH70_07770|sugar ABC transporter ATP-binding protein
is1427	clau|AEV95917.1|PECL_1700|multiple sugar ABC transporter, permease protein 1	pdam|AH70_07760|AH70_07760|ABC transporter permease
is1428	clau|AEV95918.1|PECL_1701|multiple sugar ABC transporter, permease protein 2	pdam|AH70_07755|AH70_07755|sugar ABC transporter permease
is1429	clau|AEV95919.1|PECL_1702|multiple sugar ABC transporter, substrate-binding protein	pdam|AH70_07750|AH70_07750|ABC transporter substrate-binding protein
is1430	clau|AEV95920.1|PECL_1703|helix-turn-helix domain, rpiR family protein	pent|YP_803740|PEPE_0194|Transcriptional regulator
is1431	clau|AEV95921.1|PECL_1704|aguA2	pent|YP_803739|PEPE_0193|Peptidylarginine deiminase related enzyme
is1432	clau|AEV95922.1|PECL_1705|aguC	pent|YP_803738|PEPE_0192|Carbamate kinase
is1433	clau|AEV95923.1|PECL_1706|aguA1	pent|YP_803737|PEPE_0191|Peptidylarginine deiminase related enzyme
is1434	clau|AEV95924.1|PECL_1707|aguD	pent|YP_803736|PEPE_0190|Amino acid transporter
is1435	clau|AEV95925.1|PECL_1708|aguB	pent|YP_803735|PEPE_0189|Ornithine carbamoyltransferase
is1436	clau|AEV95926.1|PECL_1709|amy2	pdam|AH70_08290|AH70_08290|alpha-amylase
is1437	clau|AEV95927.1|PECL_1710|alpha amylase, catalytic domain protein	pdam|AH70_08285|AH70_08285|alpha,alpha-phosphotrehalase
is1438	clau|AEV95928.1|PECL_1711|Transcriptional regulator, LacI family	pdam|AH70_08280|AH70_08280|LacI family transcriptional regulator
is1439	clau|AEV95933.1|PECL_1716|hypothetical protein	pent|YP_805200|PEPE_1737|Uncharacterized membrane-associated protein
is1440	clau|AEV95940.1|PECL_1726|CAAX amino terminal protease self- immunity family protein	pdam|AH70_01315|AH70_01315|hypothetical protein
is1441	clau|AEV95943.1|PECL_1729|putative membrane protein	pent|YP_805205|PEPE_1742|hypothetical protein
is1442	clau|AEV95948.1|PECL_1734|MIP channel s family protein	pent|YP_805088|PEPE_1625|Glycerol uptake facilitator related permease (Major Intrinsic Protein Family)
is1443	clau|AEV95949.1|PECL_1735|dhaM	pent|YP_805123|PEPE_1660|hypothetical protein
is1444	clau|AEV95950.1|PECL_1736|dhaL	pent|YP_805124|PEPE_1661|Dihydroxyacetone kinase
is1445	clau|AEV95951.1|PECL_1737|dhaK	pent|YP_805125|PEPE_1662|Dihydroxyacetone kinase
is1446	clau|AEV95952.1|PECL_1738|Transcriptional regulator, TetR family	pdam|AH70_00950|AH70_00950|TetR family transcriptional regulator
is1447	clau|AEV95956.1|PECL_1742|putative membrane protein	pdam|AH70_06585|AH70_06585|hypothetical protein
is1448	clau|AEV95957.1|PECL_1743|VIT family protein	pent|YP_803597|PEPE_0044|Uncharacterized membrane protein
is1449	clau|AEV95960.1|PECL_1746|Transcriptional regulator, TetR family	pdam|AH70_03085|AH70_03085|AcrR family transcriptional regulator
is1450	clau|AEV95977.1|PECL_1764|steT	pdam|AH70_07070|AH70_07070|serine/threonine protein kinase
is1451	clau|AEV95978.1|PECL_1765|ftsX-like permease family protein	pent|YP_805113|PEPE_1650|ABC-type antimicrobial peptide transport system, ATPase component
is1452	pdam|AH70_08770|AH70_08770|sulfate ABC transporter ATP-binding protein	pent|YP_805274|PEPE_1813|ABC-type antimicrobial peptide transport system, ATPase component
is1453	clau|AEV95991.1|PECL_1778|hypothetical protein	pent|YP_805152|PEPE_1689|hypothetical protein
is1454	clau|AEV95992.1|PECL_1779|PP-loop family protein	pent|YP_805153|PEPE_1690|ATP-utilizing enzyme of the PP-loop superfamily
is1455	clau|AEV95993.1|PECL_1780|major intrinsic family protein	pent|YP_805154|PEPE_1691|Glycerol uptake facilitator related permease (Major Intrinsic Protein Family)
is1456	clau|AEV95994.1|PECL_1781|hypothetical protein	pent|YP_805155|PEPE_1692|hypothetical protein
is1457	clau|AEV95995.1|PECL_1782|AIR carboxylase family protein	pent|YP_805156|PEPE_1693|NCAIR mutase (PurE)-related protein
is1458	clau|AEV95996.1|PECL_1783|hypothetical protein	pent|YP_805157|PEPE_1694|hypothetical protein
is1459	clau|AEV95997.1|PECL_1784|Transcription regulator, Crp family	pent|YP_805158|PEPE_1695|cAMP-binding protein - catabolite gene activator and regulatory subunit of cAMP-dependent protein kinase
is1460	clau|AEV95998.1|PECL_1785|nixA	pent|YP_805159|PEPE_1696|High-affinity nickel permease
is1461	clau|AEV96003.1|PECL_1790|HAD ATPase, P-type, IC family protein	pdam|AH70_05750|AH70_05750|metal ABC transporter ATPase
is1462	clau|AEV96008.1|PECL_1796|helix-turn-helix family protein	pent|YP_803952|PEPE_0414|Transcriptional regulator, xre family
is1463	clau|AEV96009.1|PECL_1797|LPXTG-motif cell wall anchor domain protein	pdam|AH70_04435|AH70_04435|hypothetical protein
is1464	clau|AEV96013.1|PECL_1801|short chain dehydrogenase family protein	pdam|AH70_05770|AH70_05770|carbonyl reductase
is1465	clau|AEV96017.1|PECL_1805|PTS system, lactose/cellobiose IIC component family protein	pdam|AH70_04475|AH70_04475|PTS cellobiose transporter subunit IIC
is1466	clau|AEV96019.1|PECL_1807|hypothetical protein	pent|YP_803697|PEPE_0148|hypothetical protein
is1467	clau|AEV96023.1|PECL_1811|EDD, DegV family domain protein	pent|YP_805246|PEPE_1783|hypothetical protein
is1468	clau|AEV96027.1|PECL_1815|sulfite exporter TauE/SafE family protein	pdam|AH70_01670|AH70_01670|permease
is1469	clau|AEV96029.1|PECL_1818|hypothetical protein	pent|YP_805303|PEPE_1842|hypothetical protein
is1470	clau|AEV96036.1|PECL_1824|Protein with sigma-70, region 4 domain	pent|YP_804064|PEPE_0533|hypothetical protein
is1471	clau|AEV96053.1|PECL_1842|acetyltransferase family protein	pdam|AH70_05375|AH70_05375|GCN5 family acetyltransferase
is1472	clau|AEV96071.1|PECL_1859|pepE	pdam|AH70_04285|AH70_04285|aminopeptidase
is1473	clau|AEV96089.1|PECL_1978|pemK-like family protein (plasmid)	pdam|AH70_02035|AH70_02035|growth inhibitor PemK
is1474	clau|AEV96097.1|PECL_1988|putative bacteriocin immunity protein (plasmid)	pdam|AH70_06845|AH70_06845|bacteriocin immunity protein
is1475	clau|AEV96100.1|PECL_1991|phage integrase family protein (plasmid)	pdam|AH70_03630|AH70_03630|integrase
is1476	clau|AEV96101.1|PECL_1992|hypothetical protein (plasmid)	pdam|AH70_03625|AH70_03625|hypothetical protein
is1477	clau|AEV96104.1|PECL_1909|transposase, DDE domain family (plasmid)	pdam|AH70_11075|AH70_11075|transposase
is1478	clau|AEV96108.1|PECL_1914|hypothetical protein (plasmid)	pdam|AH70_01865|AH70_01865|hypothetical protein
is1479	clau|AEV96111.1|PECL_1919|glycosyl hydrolase family 53 domain protein (plasmid)	pdam|AH70_10710|AH70_10710|arabinogalactan endo-1,4-beta-galactosidase
is1480	clau|AEV96120.1|PECL_1868|antitoxin of toxin-antitoxin stability system, RelB family (plasmid)	pdam|AH70_00010|AH70_00010|damage-inducible protein J
is1481	clau|AEV96141.1|PECL_1889|hypothetical protein (plasmid)	pdam|AH70_11260|AH70_11260|hypothetical protein
is1482	clau|AEV96150.1|PECL_1901|Transcriptional regulator, AraC family (plasmid)	pdam|AH70_03070|AH70_03070|AraC family transcriptional regulator
is1483	clau|AEV96152.1|PECL_1906|putative plasmid partition protein (plasmid)	pdam|AH70_00585|AH70_00585|peptide transporter
is1484	clau|AEV96153.1|PECL_1907|hypothetical protein (plasmid)	pdam|AH70_00580|AH70_00580|hypothetical protein
is1485	clau|AEV96177.1|PECL_1935|transposase (plasmid)	pdam|AH70_10920|AH70_10920|integrase
is1486	clau|AEV96180.1|PECL_2005|toxin of toxin-antitoxin stability system, RelE/StbE family (plasmid)	pdam|AH70_03150|AH70_03150|addiction module toxin, RelE/StbE family protein
is1487	clau|AEV96187.1|PECL_1995|hypothetical protein (plasmid)	pdam|AH70_10310|AH70_10310|replication protein RepB
is1488	clau|AEV96191.1|PECL_1950|Putative phospho-beta-glycosidase (plasmid)	pdam|AH70_09615|AH70_09615|glycerol acyltransferase
is1489	clau|AEV96193.1|PECL_1952|phospholipid/glycerol acyltransferase (plasmid)	pdam|AH70_02080|AH70_02080|acyl-phosphate glycerol 3-phosphate acyltransferase
is1490	clau|AEV96195.1|PECL_1954|glycosyl transferase, family 8 (plasmid)	pdam|AH70_02070|AH70_02070|glycosyl transferase
is1491	clau|AEV96196.1|PECL_1958|hypothetical protein (plasmid)	pdam|AH70_11205|AH70_11205|hypothetical protein
is1492	clau|AEV96197.1|PECL_1959|hypothetical protein (plasmid)	pdam|AH70_11210|AH70_11210|holin
is1493	clau|AEV96202.1|PECL_1964|transcriptional regulator, Xre family (plasmid)	pdam|AH70_03335|AH70_03335|XRE family transcriptional regulator
is1494	clau|AEV96204.1|PECL_1969|hsdS (plasmid)	pdam|AH70_11240|AH70_11240|type I restriction-modification system, specificity subunit S
is1495	clau|AEV96205.1|PECL_2031|hypothetical protein (plasmid)	pdam|AH70_11245|AH70_11245|hypothetical protein
is1496	pdam|AH70_00130|AH70_00130|hypothetical protein	pent|YP_803672|PEPE_0123|hypothetical protein
is1497	pdam|AH70_00290|AH70_00290|penicillin acylase	pent|YP_803610|PEPE_0057|Conjugated bile salt hydrolase related amidase
is1498	pdam|AH70_00295|AH70_00295|macrolide ABC transporter ATP-binding protein	pent|YP_804808|PEPE_1325|ABC-type antimicrobial peptide transport system, ATPase component
is1499	pdam|AH70_00300|AH70_00300|ABC transporter permease	pent|YP_804807|PEPE_1324|ABC-type antimicrobial peptide transport system, permease component
is1500	pdam|AH70_00315|AH70_00315|hypothetical protein	pent|YP_803668|PEPE_0119|AraC-type DNA-binding transcriptional regulator
is1501	pdam|AH70_00350|AH70_00350|acetoin reductase	pent|YP_803825|PEPE_0286|acetoin reductase
is1502	pdam|AH70_00380|AH70_00380|N-acetylmannosamine-6-phosphate 2-epimerase	pent|YP_803701|PEPE_0152|Putative N-acetylmannosamine-6-phosphate epimerase
is1503	pdam|AH70_00385|AH70_00385|RpiR family transcriptional regulator	pent|YP_803700|PEPE_0151|Transcriptional regulator
is1504	pdam|AH70_00550|AH70_00550|hypothetical protein	pent|YP_805127|PEPE_1664|hypothetical protein
is1505	pdam|AH70_00595|AH70_00595|hypothetical protein	pent|YP_805279|PEPE_1818|3,4-dihydroxy-2-butanone 4-phosphate synthase
is1506	pdam|AH70_00685|AH70_00685|DNA mismatch repair protein MutT	pent|YP_804554|PEPE_1056|ADP-ribose pyrophosphatase
is1507	pdam|AH70_00920|AH70_00920|hypothetical protein	pent|YP_805242|PEPE_1779|hypothetical protein
is1508	pdam|AH70_00960|AH70_00960|oxidoreductase	pent|YP_803614|PEPE_0061|Aryl-alcohol dehydrogenase related enzyme
is1509	pdam|AH70_00965|AH70_00965|D-alanine/D-serine/glycine permease	pent|YP_804368|PEPE_0867|Amino acid transporter
is1510	pdam|AH70_00975|AH70_00975|NmrA family transcriptional regulator	pent|YP_805231|PEPE_1768|Predicted nucleoside-diphosphate-sugar epimerase
is1511	pdam|AH70_00990|AH70_00990|acetyltransferase	pent|YP_803650|PEPE_0097|Acetyltransferase (isoleucine patch superfamily)
is1512	pdam|AH70_01340|AH70_01340|transcription antiterminator BglG	pent|YP_803631|PEPE_0078|beta-glucoside operon antiterminator
is1513	pdam|AH70_01390|AH70_01390|multidrug MFS transporter	pent|YP_804099|PEPE_0569|Lipopolysaccharide biosynthesis glycosyltransferase
is1514	pdam|AH70_01425|AH70_01425|PTS fructose transporter subunit IIA	pent|YP_803723|PEPE_0174|Phosphotransferase system, mannose/fructose-specific component IIA
is1515	pdam|AH70_01430|AH70_01430|PTS system N-acetylgalactosamine-specific transporter subunit IID	pent|YP_803722|PEPE_0173|mannose-specific PTS system component IID
is1516	pdam|AH70_01435|AH70_01435|PTS sucrose transporter subunit IIBC	pent|YP_803721|PEPE_0172|N-acetylgalactosamine PTS, EIIC
is1517	pdam|AH70_01440|AH70_01440|PTS system N-acetylgalactosamine-specific transporter subunit IIB	pent|YP_803720|PEPE_0171|Phosphotransferase system, mannose/fructose/N-acetylgalactosamine-specific component IIB and PhnF transcriptional regulator-like domain
is1518	pdam|AH70_01500|AH70_01500|molecular chaperone GroES	pent|YP_803629|PEPE_0076|Threonine dehydrogenase related Zn-dependent dehydrogenase
is1519	pdam|AH70_01565|AH70_01565|transposase	pent|YP_804056|PEPE_0523|Transposase
is1520	pdam|AH70_01715|AH70_01715|quinolone resistance protein	pent|YP_803586|PEPE_0033|Uncharacterized low-complexity protein
is1521	pdam|AH70_01725|AH70_01725|redox-sensing transcriptional repressor Rex	pent|YP_804943|PEPE_1470|AT-rich DNA-binding protein
is1522	pdam|AH70_01930|AH70_01930|heat-shock protein	pent|YP_805106|PEPE_1643|Molecular chaperone (small heat shock protein)
is1523	pdam|AH70_02405|AH70_02405|heavy metal-binding protein	pent|YP_803947|PEPE_0409|Copper chaperone
is1524	pdam|AH70_02410|AH70_02410|HAD family hydrolase	pent|YP_803949|PEPE_0411|Cation transport ATPase
is1525	pdam|AH70_02640|AH70_02640|dihydrofolate reductase	pent|YP_805003|PEPE_1533|Dihydrofolate reductase
is1526	pdam|AH70_02680|AH70_02680|NADPH-dependent FMN reductase	pent|YP_803580|PEPE_0027|Predicted flavoprotein
is1527	pdam|AH70_02760|AH70_02760|CDP-glycerol glycerophosphotransferase	pent|YP_804609|PEPE_1112|Glycosyl/glycerophosphate transferase
is1528	pdam|AH70_02815|AH70_02815|hypothetical protein	pent|YP_804618|PEPE_1121|hypothetical protein
is1529	pdam|AH70_02875|AH70_02875|LacI family transcriptional regulator	pent|YP_804467|PEPE_0969|Transcriptional regulator
is1530	pdam|AH70_03220|AH70_03220|pilus assembly protein HicB	pent|YP_804827|PEPE_1346|Uncharacterized protein encoded in hypervariable junctions of pilus gene clusters
is1531	pdam|AH70_03510|AH70_03510|sucrose-6-phosphate hydrolase	pent|YP_804052|PEPE_0519|beta-fructofuranosidase
is1532	pdam|AH70_03515|AH70_03515|LacI family transcriptional regulator	pent|YP_804053|PEPE_0520|Sucrose operon repressor, HTH and periplasmic binding domains
is1533	pdam|AH70_03780|AH70_03780|GntR family transcriptional regulator	pent|YP_805219|PEPE_1756|Transcriptional regulator
is1534	pdam|AH70_04455|AH70_04455|aryl-alcohol dehydrogenase	pent|YP_805083|PEPE_1620|Aryl-alcohol dehydrogenase related enzyme
is1535	pdam|AH70_05295|AH70_05295|membrane protein	pent|YP_803611|PEPE_0058|Nicotinamide mononucleotide transporter
is1536	pdam|AH70_05455|AH70_05455|DNA-binding protein	pent|YP_803948|PEPE_0410|DNA-binding ferritin-like protein (oxidative damage protectant)
is1537	pdam|AH70_05495|AH70_05495|cell surface protein	pent|YP_804478|PEPE_0980|cell surface protein
is1538	pdam|AH70_05500|AH70_05500|cell wall anchor protein	pent|YP_804477|PEPE_0979|cell surface protein
is1539	pdam|AH70_05745|AH70_05745|multidrug MFS transporter	pent|YP_803814|PEPE_0275|permease of the major facilitator superfamily
is1540	pdam|AH70_06360|AH70_06360|50S ribosomal protein L36	pent|YP_804875|PEPE_1395|Ribosomal protein L36
is1541	pdam|AH70_06420|AH70_06420|hypothetical protein	pent|YP_803872|PEPE_0334|hypothetical protein
is1542	pdam|AH70_06425|AH70_06425|nitrate ABC transporter permease	pent|YP_803871|PEPE_0333|ABC-type nitrate/sulfonate/bicarbonate transport system, permease component
is1543	pdam|AH70_06430|AH70_06430|nitrate ABC transporter substrate-binding protein	pent|YP_803870|PEPE_0332|ABC-type nitrate/sulfonate/bicarbonate transport system, periplasmic component
is1544	pdam|AH70_06435|AH70_06435|nitrate ABC transporter ATP-binding protein	pent|YP_803869|PEPE_0331|ABC-type antimicrobial peptide transport system, ATPase component
is1545	pdam|AH70_06465|AH70_06465|sulfur reduction protein DsrE	pent|YP_804354|PEPE_0853|hypothetical protein
is1546	pdam|AH70_06685|AH70_06685|hypothetical protein	pent|YP_804782|PEPE_1299|hypothetical protein
is1547	pdam|AH70_06850|AH70_06850|GTP pyrophosphokinase	pent|YP_805126|PEPE_1663|Uncharacterized protein, RelA_SpoT domain
is1548	pdam|AH70_07120|AH70_07120|transcriptional regulator	pent|YP_805196|PEPE_1733|DNA-binding response regulator (Rec-wHTH domains)
is1549	pdam|AH70_07125|AH70_07125|histidine kinase	pent|YP_805197|PEPE_1734|Signal transduction histidine kinase
is1550	pdam|AH70_07130|AH70_07130|multidrug ABC transporter permease	pent|YP_805198|PEPE_1735|ABC-type multidrug transport system, permease component
is1551	pdam|AH70_07135|AH70_07135|multidrug ABC transporter ATPase	pent|YP_805199|PEPE_1736|ABC-type multidrug transport system, ATPase component
is1552	pdam|AH70_07190|AH70_07190|fumarate reductase	pent|YP_803856|PEPE_0318|Succinate dehydrogenase/fumarate reductase, flavoprotein subunit
is1553	pdam|AH70_07195|AH70_07195|hypothetical protein	pent|YP_805261|PEPE_1799|hypothetical protein
is1554	pdam|AH70_07200|AH70_07200|NAD(P)-dependent oxidoreductase	pent|YP_805263|PEPE_1801|Saccharopine dehydrogenase related protein
is1555	pdam|AH70_07295|AH70_07295|membrane protein	pent|YP_804029|PEPE_0493|Uncharacterized integral membrane protein
is1556	pdam|AH70_07475|AH70_07475|HAD family hydrolase	pent|YP_804018|PEPE_0482|Predicted hydrolase (HAD superfamily)
is1557	pdam|AH70_07810|AH70_07810|transcriptional regulator	pent|YP_805040|PEPE_1577|Transcriptional regulator/sugar kinase
is1558	pdam|AH70_07860|AH70_07860|sugar phosphatase	pent|YP_805038|PEPE_1575|Predicted hydrolase of the HAD superfamily
is1559	pdam|AH70_08050|AH70_08050|PTS sugar transporter subunit IIB	pent|YP_804112|PEPE_0582|Transcriptional antiterminator
is1560	pdam|AH70_08090|AH70_08090|serine/threonine protein kinase	pent|YP_803592|PEPE_0039|Na+/H+-dicarboxylate symporter
is1561	pdam|AH70_08105|AH70_08105|restriction endonuclease	pent|YP_804845|PEPE_1365|Restriction endonuclease
is1562	pdam|AH70_08225|AH70_08225|hypothetical protein	pent|YP_804059|PEPE_0527|Predicted transcriptional regulator
is1563	pdam|AH70_08305|AH70_08305|succinyl-diaminopimelate desuccinylase	pent|YP_803660|PEPE_0111|Acetylornithine deacetylase/Succinyl-diaminopimelate desuccinylase related deacylase
is1564	pdam|AH70_08335|AH70_08335|oxidoreductase	pent|YP_803894|PEPE_0356|3-hydroxyisobutyrate dehydrogenase related beta-hydroxyacid dehydrogenase
is1565	pdam|AH70_08365|AH70_08365|transporter	pent|YP_804168|PEPE_0664|Amino acid transporter
is1566	pdam|AH70_08410|AH70_08410|hydrolase	pent|YP_805192|PEPE_1729|Cell wall-associated hydrolase
is1567	pdam|AH70_08545|AH70_08545|carbohydrate kinase	pent|YP_804153|PEPE_0648|Predicted sugar kinase
is1568	pdam|AH70_08775|AH70_08775|hypothetical protein	pent|YP_805275|PEPE_1814|Transcriptional regulator
is1569	pdam|AH70_09005|AH70_09005|competence protein	pent|YP_804701|PEPE_1205|Competence protein
is1570	pdam|AH70_09060|AH70_09060|23S rRNA methyltransferase	pent|YP_805247|PEPE_1784|SAM-dependent methyltransferase
is1571	pdam|AH70_09345|AH70_09345|holin	pent|YP_804481|PEPE_0983|hypothetical protein
is1572	pdam|AH70_09350|AH70_09350|holin	pent|YP_804482|PEPE_0984|hypothetical protein
is1573	pdam|AH70_09360|AH70_09360|hypothetical protein	pent|YP_804484|PEPE_0986|hypothetical protein
is1574	pdam|AH70_09380|AH70_09380|hypothetical protein	pent|YP_804489|PEPE_0991|hypothetical protein
is1575	pdam|AH70_09385|AH70_09385|phage tail protein	pent|YP_804490|PEPE_0992|hypothetical protein
is1576	pdam|AH70_09400|AH70_09400|hypothetical protein	pent|YP_804492|PEPE_0994|hypothetical protein
is1577	pdam|AH70_09405|AH70_09405|hypothetical protein	pent|YP_804493|PEPE_0995|hypothetical protein
is1578	pdam|AH70_09410|AH70_09410|phage tail protein	pent|YP_804494|PEPE_0996|hypothetical protein
is1579	pdam|AH70_09415|AH70_09415|phage tail protein	pent|YP_804495|PEPE_0997|hypothetical protein
is1580	pdam|AH70_09420|AH70_09420|hypothetical protein	pent|YP_804496|PEPE_0998|hypothetical protein
is1581	pdam|AH70_09425|AH70_09425|phage head-tail adapter protein	pent|YP_804497|PEPE_0999|hypothetical protein
is1582	pdam|AH70_09440|AH70_09440|peptidase	pent|YP_804500|PEPE_1002|Protease subunit of ATP-dependent Clp protease
is1583	pdam|AH70_09450|AH70_09450|hypothetical protein	pent|YP_804502|PEPE_1004|hypothetical protein
is1584	pdam|AH70_09560|AH70_09560|hypothetical protein	pent|YP_804252|PEPE_0749|hypothetical protein
is1585	pdam|AH70_09760|AH70_09760|acetyltransferase	pent|YP_805140|PEPE_1677|Acetyltransferase, GNAT family
is1586	pdam|AH70_09765|AH70_09765|hypothetical protein	pent|YP_803741|PEPE_0195|Transcriptional regulator containing an AAA-type ATPase domain and a DNA-binding domain
is1587	pdam|AH70_09795|AH70_09795|alpha-xylosidase	pent|YP_803730|PEPE_0184|Alpha-glucosidase, family 31 of glycosyl hydrolase
is1588	pdam|AH70_09930|AH70_09930|membrane protein	pent|YP_803978|PEPE_0440|Predicted membrane protein
is1589	pdam|AH70_09965|AH70_09965|hydrolase	pent|YP_803985|PEPE_0447|Predicted hydrolase of HD superfamily
is1590	pdam|AH70_10085|AH70_10085|fumarate hydratase	pent|YP_803752|PEPE_0209|Fumarase
is1591	pdam|AH70_10225|AH70_10225|aldose epimerase	pent|YP_803745|PEPE_0202|aldose 1-epimerase
is1592	pdam|AH70_10235|AH70_10235|major facilitator transporter	pent|YP_804466|PEPE_0968|permease of the major facilitator superfamily
is1593	pdam|AH70_10480|AH70_10480|hypothetical protein	pent|YP_804994|PEPE_1522|hypothetical protein
is1594	pdam|AH70_10890|AH70_10890|D-alanyl-lipoteichoic acid biosynthesis protein	pent|YP_805054|PEPE_1591|D-Ala-teichoic acid biosynthesis protein
is1595	pdam|AH70_11045|AH70_11045|LysR family transcriptional regulator	pent|YP_803788|PEPE_0249|Transcriptional regulator
is1596	pdam|AH70_11050|AH70_11050|3,4-dihydroxybenzoate decarboxylase	pent|YP_803789|PEPE_0250|3-polyprenyl-4-hydroxybenzoate decarboxylase related decarboxylase

## Sheet: unique
pent|YP_803568|PEPE_0015|Predicted permease
pent|YP_803571|PEPE_0018|ABC-type antimicrobial peptide transport system, permease component
pent|YP_803573|PEPE_0020|Transcriptional regulator, xre family
pent|YP_803575|PEPE_0022|hypothetical protein
pent|YP_803578|PEPE_0025|Aldo/keto reductase of diketogulonate reductase family
pent|YP_803579|PEPE_0026|Short-chain alcohol dehydrogenase
pent|YP_803587|PEPE_0034|Uncharacterized NAD(FAD)-dependent dehydrogenase
pent|YP_803589|PEPE_0036|BS_ykrK family protein
pent|YP_803600|PEPE_0047|Lipid kinase from diacylglycerol kinase family
pent|YP_803602|PEPE_0049|Galactoside O-acetyltransferase
pent|YP_803605|PEPE_0052|Uncharacterized ABC transporter, permease component
pent|YP_803606|PEPE_0053|Uncharacterized ABC transporter, ATPase component
pent|YP_803607|PEPE_0054|Predicted transcriptional regulator
pent|YP_803612|PEPE_0059|Subtilisin-like serine protease
pent|YP_803622|PEPE_0069|hypothetical protein
pent|YP_803623|PEPE_0070|hypothetical protein
pent|YP_803624|PEPE_0071|Predicted outer membrane protein
pent|YP_803625|PEPE_0072|Predicted membrane protein
pent|YP_803626|PEPE_0073|Short-chain alcohol dehydrogenase
pent|YP_803627|PEPE_0074|Transcriptional regulator
pent|YP_803628|PEPE_0075|Aldo/keto reductase of diketogulonate reductase family
pent|YP_803630|PEPE_0077|Phosphotransferase system IIA component
pent|YP_803632|PEPE_0079|beta-glucosides PTS, EIIBC
pent|YP_803633|PEPE_0080|hypothetical protein
pent|YP_803635|PEPE_0082|Prebacteriocin
pent|YP_803638|PEPE_0085|ABC-type bacteriocin/lantibiotic exporter with double-glycine peptidase domain
pent|YP_803641|PEPE_0088|hypothetical protein
pent|YP_803642|PEPE_0089|Acetyltransferase, GNAT family
pent|YP_803646|PEPE_0093|hypothetical protein
pent|YP_803647|PEPE_0094|Transcriptional regulator
pent|YP_803648|PEPE_0095|Predicted dehydrogenase related protein
pent|YP_803649|PEPE_0096|Predicted dehydrogenase related protein
pent|YP_803655|PEPE_0103|C-di-GMP-specific phosphodiesterase
pent|YP_803656|PEPE_0104|hypothetical protein
pent|YP_803661|PEPE_0112|Predicted oxidoreductase, aryl-alcohol dehydrogenase related
pent|YP_803664|PEPE_0115|hypothetical protein
pent|YP_803665|PEPE_0116|hypothetical protein
pent|YP_803666|PEPE_0117|hypothetical protein
pent|YP_803689|PEPE_0140|Transcriptional regulator
pent|YP_803690|PEPE_0141|Fructose-1-phosphate kinase related fructose-6-phosphate kinase (PfkB)
pent|YP_803691|PEPE_0142|Phosphotransferase system fructose-specific component IIB
pent|YP_803693|PEPE_0144|fructose-1,6-bisphosphatase
pent|YP_803694|PEPE_0145|Mg2+ and Co2+ transporter
pent|YP_803695|PEPE_0146|Short-chain alcohol dehydrogenase
pent|YP_803704|PEPE_0155|hypothetical protein
pent|YP_803706|PEPE_0157|Transcriptional regulator
pent|YP_803707|PEPE_0158|Transcriptional regulator
pent|YP_803708|PEPE_0159|Acetyltransferase, GNAT family
pent|YP_803709|PEPE_0160|C4-dicarboxylate transporter
pent|YP_803710|PEPE_0161|Inosine-uridine nucleoside N-ribohydrolase
pent|YP_803712|PEPE_0163|L-ribulokinase (putative)
pent|YP_803713|PEPE_0164|Ribulose-5-phosphate 4-epimerase related epimerase and aldolase
pent|YP_803714|PEPE_0165|L-arabinose isomerase
pent|YP_803715|PEPE_0166|Alanine dehydrogenase
pent|YP_803716|PEPE_0167|Threonine dehydratase
pent|YP_803717|PEPE_0168|Predicted membrane protein
pent|YP_803718|PEPE_0169|hypothetical protein
pent|YP_803724|PEPE_0175|Transcriptional regulator
pent|YP_803725|PEPE_0176|Transcriptional regulator
pent|YP_803728|PEPE_0182|Zn-dependent alcohol dehydrogenase
pent|YP_803732|PEPE_0186|Transcriptional regulator/sugar kinase , xylose operon regulator
pent|YP_803733|PEPE_0187|Xylose isomerase
pent|YP_803734|PEPE_0188|xylulose kinase
pent|YP_803747|PEPE_0204|Beta-galactosidase
pent|YP_803748|PEPE_0205|Beta-galactosidase
pent|YP_803749|PEPE_0206|Galactokinase
pent|YP_803753|PEPE_0210|Di- and tricarboxylate transporter
pent|YP_803755|PEPE_0212|Predicted esterase of the alpha-beta hydrolase superfamily
pent|YP_803757|PEPE_0214|Predicted small molecule binding protein (contains 3H domain)
pent|YP_803758|PEPE_0215|hypothetical protein
pent|YP_803760|PEPE_0217|hypothetical protein
pent|YP_803770|PEPE_0227|hypothetical protein
pent|YP_803787|PEPE_0248|Uncharacterized membrane protein, possible Na+ channel or pump
pent|YP_803790|PEPE_0251|3-polyprenyl-4-hydroxybenzoate decarboxylase
pent|YP_803791|PEPE_0252|hypothetical protein
pent|YP_803792|PEPE_0253|NADPH:quinone reductase related Zn-dependent oxidoreductase
pent|YP_803793|PEPE_0254|hypothetical protein
pent|YP_803799|PEPE_0260|hypothetical protein
pent|YP_803800|PEPE_0261|Transcriptional regulator, xre family
pent|YP_803802|PEPE_0263|hypothetical protein
pent|YP_803833|PEPE_0294|Predicted Rossmann fold nucleotide-binding protein
pent|YP_803835|PEPE_0296|Predicted membrane protein
pent|YP_803858|PEPE_0320|hypothetical protein
pent|YP_803865|PEPE_0327|Transcriptional regulator
pent|YP_803897|PEPE_0359|hypothetical protein
pent|YP_803925|PEPE_0387|hypothetical protein
pent|YP_803932|PEPE_0394|Predicted transcriptional regulator
pent|YP_803939|PEPE_0401|Fructose-2,6-bisphosphatase
pent|YP_803951|PEPE_0413|hypothetical protein
pent|YP_803956|PEPE_0418|hypothetical protein
pent|YP_803967|PEPE_0429|hypothetical protein
pent|YP_803991|PEPE_0453|N-acetylmuramidase
pent|YP_803992|PEPE_0454|hypothetical protein
pent|YP_804017|PEPE_0481|hypothetical protein
pent|YP_804019|PEPE_0483|Mn2+ and Fe2+ transporter of the NRAMP family
pent|YP_804027|PEPE_0491|Phenolic acid decarboxylase
pent|YP_804028|PEPE_0492|Predicted transcriptional regulator
pent|YP_804030|PEPE_0495|Amino acid transporter
pent|YP_804035|PEPE_0500|hypothetical protein
pent|YP_804036|PEPE_0501|hypothetical protein
pent|YP_804039|PEPE_0504|hypothetical protein
pent|YP_804040|PEPE_0505|hypothetical protein
pent|YP_804042|PEPE_0507|Predicted membrane protein
pent|YP_804043|PEPE_0508|hypothetical protein
pent|YP_804044|PEPE_0509|hypothetical protein
pent|YP_804050|PEPE_0517|Alpha-galactosidase
pent|YP_804055|PEPE_0522|NADPH:quinone reductase related Zn-dependent oxidoreductase
pent|YP_804058|PEPE_0525|hypothetical protein
pent|YP_804061|PEPE_0529|hypothetical protein
pent|YP_804062|PEPE_0531|Type II restriction endonuclease, MutH family
pent|YP_804063|PEPE_0532|Site-specific DNA methylase
pent|YP_804065|PEPE_0534|hypothetical protein
pent|YP_804066|PEPE_0535|Superfamily II DNA/RNA helicase, SNF2 family
pent|YP_804067|PEPE_0536|hypothetical protein
pent|YP_804068|PEPE_0537|RecD related helicase
pent|YP_804069|PEPE_0538|hypothetical protein
pent|YP_804075|PEPE_0545|Short-chain alcohol dehydrogenase of unknown specificity
pent|YP_804078|PEPE_0548|Acetyltransferase, GNAT family
pent|YP_804080|PEPE_0550|Pyridine nucleotide-disulphide oxidoreductase
pent|YP_804081|PEPE_0551|Sugar phosphate permease
pent|YP_804082|PEPE_0552|glycerol-3-phosphatase transporter
pent|YP_804083|PEPE_0553|hypothetical protein
pent|YP_804084|PEPE_0554|Multiple antibiotic transporter
pent|YP_804085|PEPE_0555|hypothetical protein
pent|YP_804086|PEPE_0556|cell surface protein
pent|YP_804100|PEPE_0570|Glycosyltransferase
pent|YP_804101|PEPE_0571|glycosyltransferase
pent|YP_804103|PEPE_0573|Polysaccharide polymerase
pent|YP_804107|PEPE_0577|Fucose 4-O-acetylase related acetyltransferase
pent|YP_804108|PEPE_0578|cellobiose-specific PTS system IIB component
pent|YP_804109|PEPE_0579|Phosphotransferase system cellobiose-specific component IIC
pent|YP_804110|PEPE_0580|cellobiose-specific PTS system IIA component
pent|YP_804111|PEPE_0581|Beta-glucosidase/6-phospho-beta- glucosidase/beta-galactosidase
pent|YP_804115|PEPE_0585|Predicted transcriptional regulator
pent|YP_804157|PEPE_0652|hypothetical protein
pent|YP_804169|PEPE_0666|hypothetical protein
pent|YP_804171|PEPE_0668|Aryl-alcohol dehydrogenase related enzyme
pent|YP_804198|PEPE_0695|Membrane signal transduction histidine kinase, contains HAMP domain
pent|YP_804199|PEPE_0696|Response regulator of the LytR/AlgR family
pent|YP_804200|PEPE_0697|Putative effector of murein hydrolase LrgA
pent|YP_804201|PEPE_0698|Putative effector of murein hydrolase
pent|YP_804246|PEPE_0743|hypothetical protein
pent|YP_804247|PEPE_0744|hypothetical protein
pent|YP_804249|PEPE_0746|hypothetical protein
pent|YP_804253|PEPE_0750|hypothetical protein
pent|YP_804254|PEPE_0751|hypothetical protein
pent|YP_804256|PEPE_0753|hypothetical protein
pent|YP_804262|PEPE_0759|hypothetical protein
pent|YP_804263|PEPE_0760|Replicative DNA helicase
pent|YP_804264|PEPE_0761|hypothetical protein
pent|YP_804267|PEPE_0764|hypothetical protein
pent|YP_804271|PEPE_0768|hypothetical protein
pent|YP_804272|PEPE_0769|hypothetical protein
pent|YP_804273|PEPE_0770|hypothetical protein
pent|YP_804274|PEPE_0771|hypothetical protein
pent|YP_804275|PEPE_0772|hypothetical protein
pent|YP_804276|PEPE_0773|hypothetical protein
pent|YP_804277|PEPE_0774|hypothetical protein
pent|YP_804278|PEPE_0775|hypothetical protein
pent|YP_804279|PEPE_0776|hypothetical protein
pent|YP_804281|PEPE_0778|hypothetical protein
pent|YP_804282|PEPE_0779|hypothetical protein
pent|YP_804283|PEPE_0780|hypothetical protein
pent|YP_804284|PEPE_0781|hypothetical protein
pent|YP_804285|PEPE_0782|Phage terminase large subunit
pent|YP_804286|PEPE_0783|Phage portal protein, SPP1 Gp6-like
pent|YP_804288|PEPE_0785|hypothetical protein
pent|YP_804289|PEPE_0786|hypothetical protein
pent|YP_804290|PEPE_0787|hypothetical protein
pent|YP_804291|PEPE_0788|hypothetical protein
pent|YP_804292|PEPE_0789|hypothetical protein
pent|YP_804293|PEPE_0790|hypothetical protein
pent|YP_804294|PEPE_0791|hypothetical protein
pent|YP_804295|PEPE_0792|hypothetical protein
pent|YP_804296|PEPE_0793|hypothetical protein
pent|YP_804297|PEPE_0794|hypothetical protein
pent|YP_804298|PEPE_0795|hypothetical protein
pent|YP_804299|PEPE_0796|hypothetical protein
pent|YP_804300|PEPE_0797|Minor tail protein gp26-like
pent|YP_804301|PEPE_0798|hypothetical protein
pent|YP_804302|PEPE_0799|Predicted membrane metalloendopeptidase
pent|YP_804303|PEPE_0800|hypothetical protein
pent|YP_804304|PEPE_0801|Phosphodiesterase, calcineurin family
pent|YP_804305|PEPE_0802|hypothetical protein
pent|YP_804306|PEPE_0803|hypothetical protein
pent|YP_804307|PEPE_0804|hypothetical protein
pent|YP_804308|PEPE_0805|hypothetical protein
pent|YP_804309|PEPE_0806|Phage-related holin (Lysis protein)
pent|YP_804353|PEPE_0851|hypothetical protein
pent|YP_804367|PEPE_0866|hypothetical protein
pent|YP_804399|PEPE_0898|hypothetical protein
pent|YP_804400|PEPE_0899|Tryptophan-rich sensory protein
pent|YP_804401|PEPE_0900|hypothetical protein
pent|YP_804403|PEPE_0902|hypothetical protein
pent|YP_804404|PEPE_0903|Short-chain alcohol dehydrogenase
pent|YP_804407|PEPE_0907|hypothetical protein
pent|YP_804409|PEPE_0909|hypothetical protein
pent|YP_804411|PEPE_0911|hypothetical protein
pent|YP_804412|PEPE_0912|Di- and tricarboxylate transporter
pent|YP_804418|PEPE_0918|hypothetical protein
pent|YP_804422|PEPE_0922|L-lactate dehydrogenase (FMN-dependent) related alpha-hydroxy acid dehydrogenase
pent|YP_804471|PEPE_0973|hypothetical protein
pent|YP_804472|PEPE_0974|hypothetical protein
pent|YP_804473|PEPE_0975|hypothetical protein
pent|YP_804475|PEPE_0977|hypothetical protein
pent|YP_804476|PEPE_0978|hypothetical protein
pent|YP_804479|PEPE_0981|hypothetical protein
pent|YP_804480|PEPE_0982|hypothetical protein
pent|YP_804483|PEPE_0985|Lyzozyme M1 (1,4-beta-N-acetylmuramidase)
pent|YP_804485|PEPE_0987|hypothetical protein
pent|YP_804486|PEPE_0988|hypothetical protein
pent|YP_804487|PEPE_0989|hypothetical protein
pent|YP_804488|PEPE_0990|hypothetical protein
pent|YP_804491|PEPE_0993|SLT domain protein
pent|YP_804507|PEPE_1009|hypothetical protein
pent|YP_804509|PEPE_1011|hypothetical protein
pent|YP_804510|PEPE_1012|hypothetical protein
pent|YP_804515|PEPE_1017|hypothetical protein
pent|YP_804517|PEPE_1019|hypothetical protein
pent|YP_804518|PEPE_1020|hypothetical protein
pent|YP_804523|PEPE_1025|hypothetical protein
pent|YP_804524|PEPE_1026|hypothetical protein
pent|YP_804526|PEPE_1028|hypothetical protein
pent|YP_804529|PEPE_1031|hypothetical protein
pent|YP_804530|PEPE_1032|Uncharacterized phage-encoded protein
pent|YP_804531|PEPE_1033|hypothetical protein
pent|YP_804534|PEPE_1036|hypothetical protein
pent|YP_804535|PEPE_1037|hypothetical protein
pent|YP_804537|PEPE_1039|Predicted transcriptional regulator (contains HTH domain Mga-type)
pent|YP_804538|PEPE_1040|hypothetical protein
pent|YP_804542|PEPE_1044|Predicted acyl esterase
pent|YP_804543|PEPE_1045|Transcriptional regulator
pent|YP_804547|PEPE_1049|hypothetical protein
pent|YP_804548|PEPE_1050|Transcriptional regulator, xre family
pent|YP_804549|PEPE_1051|Nucleoside diphosphate kinase
pent|YP_804550|PEPE_1052|Acetyltransferase, GNAT family
pent|YP_804551|PEPE_1053|Amino acid transporter
pent|YP_804552|PEPE_1054|hypothetical protein
pent|YP_804556|PEPE_1058|TPR repeat containing protein
pent|YP_804557|PEPE_1059|aldose 1-epimerase
pent|YP_804558|PEPE_1060|Arsenate reductase related protein, glutaredoxin family
pent|YP_804559|PEPE_1061|Na+/H+ antiporter
pent|YP_804578|PEPE_1081|LysM domain
pent|YP_804624|PEPE_1127|Nitroreductase
pent|YP_804629|PEPE_1133|hypothetical protein
pent|YP_804634|PEPE_1138|hypothetical protein
pent|YP_804689|PEPE_1193|hypothetical protein
pent|YP_804706|PEPE_1210|hypothetical protein
pent|YP_804715|PEPE_1232|hypothetical protein
pent|YP_804717|PEPE_1234|hypothetical protein
pent|YP_804824|PEPE_1343|hypothetical protein
pent|YP_804825|PEPE_1344|Rhodanese-related sulfurtransferase
pent|YP_804830|PEPE_1349|Thiamine biosynthesis membrane-associated lipoprotein
pent|YP_804840|PEPE_1359|hypothetical protein
pent|YP_804861|PEPE_1381|hypothetical protein
pent|YP_804863|PEPE_1383|hypothetical protein
pent|YP_804864|PEPE_1384|Transcriptional regulator, xre family
pent|YP_804903|PEPE_1424|Inosine-uridine nucleoside N-ribohydrolase
pent|YP_804908|PEPE_1435|hypothetical protein
pent|YP_804915|PEPE_1442|Transcriptional regulator and fructokinase
pent|YP_804929|PEPE_1456|hypothetical protein
pent|YP_804930|PEPE_1457|Phosphoribosylamine-glycine ligase
pent|YP_804931|PEPE_1458|AICAR transformylase/IMP cyclohydrolase PurH
pent|YP_804932|PEPE_1459|Folate-dependent phosphoribosylglycinamide formyltransferase PurN
pent|YP_804933|PEPE_1460|Phosphoribosylaminoimidazole (AIR) synthetase
pent|YP_804934|PEPE_1461|Glutamine phosphoribosylpyrophosphate amidotransferase
pent|YP_804935|PEPE_1462|Phosphoribosylformylglycinamidine (FGAM) synthase, synthetase domain
pent|YP_804936|PEPE_1463|Phosphoribosylformylglycinamidine (FGAM) synthase, glutamine amidotransferase domain
pent|YP_804937|PEPE_1464|Phosphoribosylformylglycinamidine (FGAM) synthase, PurS component
pent|YP_804938|PEPE_1465|Phosphoribosylaminoimidazolesuccinocarboxamide (SAICAR) synthase
pent|YP_804939|PEPE_1466|Phosphoribosylaminoimidazole carboxylase (NCAIR synthetase)
pent|YP_804940|PEPE_1467|Phosphoribosylcarboxyaminoimidazole (NCAIR) mutase
pent|YP_804942|PEPE_1469|Asparagine synthetase A
pent|YP_805055|PEPE_1592|hypothetical protein
pent|YP_805060|PEPE_1597|hypothetical protein
pent|YP_805061|PEPE_1598|Phosphotransferase system cellobiose-specific component IIC
pent|YP_805063|PEPE_1600|hydrolase of the alpha/beta superfamily
pent|YP_805065|PEPE_1602|Beta-glucosidase/6-phospho-beta- glucosidase/beta-galactosidase
pent|YP_805078|PEPE_1615|hypothetical protein
pent|YP_805087|PEPE_1624|Glycerol-3-phosphate dehydrogenase
pent|YP_805089|PEPE_1626|C4-dicarboxylate anaerobic carrier dcuC
pent|YP_805092|PEPE_1629|Arginine deiminase
pent|YP_805093|PEPE_1630|Carbamate kinase
pent|YP_805094|PEPE_1631|Ornithine carbamoyltransferase
pent|YP_805095|PEPE_1632|Rec (receiver) domain signal transduction protein
pent|YP_805097|PEPE_1634|hypothetical protein
pent|YP_805098|PEPE_1635|permease of the major facilitator superfamily
pent|YP_805135|PEPE_1672|Predicted membrane protein
pent|YP_805136|PEPE_1673|hypothetical protein
pent|YP_805137|PEPE_1674|Predicted hydrolase of the HAD superfamily
pent|YP_805150|PEPE_1687|hypothetical protein
pent|YP_805151|PEPE_1688|permease of the major facilitator superfamily
pent|YP_805160|PEPE_1697|ribose transport protein
pent|YP_805162|PEPE_1699|Sugar kinase, ribokinase family
pent|YP_805166|PEPE_1703|Glycosyltransferase
pent|YP_805167|PEPE_1704|Glycosyltransferase related enzyme
pent|YP_805172|PEPE_1709|Solo B3/4 domain (OB-fold DNA/RNA-binding) of Phe-aaRS-beta
pent|YP_805215|PEPE_1752|hypothetical protein
pent|YP_805216|PEPE_1753|Transcriptional regulator
pent|YP_805225|PEPE_1762|hypothetical protein
pent|YP_805228|PEPE_1765|hypothetical protein
pent|YP_805230|PEPE_1767|Predicted transcriptional regulator
pent|YP_805232|PEPE_1769|hypothetical protein
pent|YP_805234|PEPE_1771|Pyruvate dehydrogenase complex, dihydrolipoamide acyltransferase (E2) component
pent|YP_805235|PEPE_1772|Pyruvate dehydrogenase (E1) component, beta subunit
pent|YP_805236|PEPE_1773|Pyruvate/2-oxoglutarate dehydrogenase complex, dehydrogenase (E1) component, alpha subunit
pent|YP_805237|PEPE_1774|Lipoate-protein ligase A
pent|YP_805245|PEPE_1782|BS_ykrK family protein
pent|YP_805249|PEPE_1786|Predicted membrane protein
pent|YP_805250|PEPE_1787|Predicted membrane protein
pent|YP_805262|PEPE_1800|hypothetical protein
pent|YP_805269|PEPE_1807|hypothetical protein
pent|YP_805270|PEPE_1809|Transcriptional regulator
pent|YP_805272|PEPE_1811|hypothetical protein
pent|YP_805273|PEPE_1812|Large-conductance mechanosensitive channel
pent|YP_805276|PEPE_1815|hypothetical protein
pent|YP_805278|PEPE_1817|Riboflavin synthase beta-chain
pent|YP_805280|PEPE_1819|Riboflavin synthase alpha chain
pent|YP_805281|PEPE_1820|Pyrimidine reductase, riboflavin biosynthesis
pent|YP_805283|PEPE_1822|Acetate kinase
pent|YP_805286|PEPE_1825|hypothetical protein
pent|YP_805287|PEPE_1826|Microcin C7 resistance MccF-like protein
pent|YP_805288|PEPE_1827|hypothetical protein
pent|YP_805289|PEPE_1828|hypothetical protein
pent|YP_805290|PEPE_1829|Predicted transcriptional regulator
pent|YP_805291|PEPE_1830|hypothetical protein
pdam|AH70_03415|AH70_03415|RNA-binding protein
pdam|AH70_03445|AH70_03445|phosphoribosyl-dephospho-CoA transferase
pdam|AH70_03450|AH70_03450|malonate decarboxylase subunit beta
pdam|AH70_03455|AH70_03455|malonate decarboxylase subunit delta
pdam|AH70_03465|AH70_03465|malonate decarboxylase subunit alpha
pdam|AH70_03475|AH70_03475|LysR family transcriptional regulator
pdam|AH70_03485|AH70_03485|membrane protein
pdam|AH70_03490|AH70_03490|pyrrolidone-carboxylate peptidase
pdam|AH70_03495|AH70_03495|membrane protein
pdam|AH70_03505|AH70_03505|alpha-glucosidase
pdam|AH70_03425|AH70_03425|hypothetical protein
pdam|AH70_03430|AH70_03430|hypothetical protein
pdam|AH70_03435|AH70_03435|hypothetical protein
pdam|AH70_03520|AH70_03520|hypothetical protein
pdam|AH70_04725|AH70_04725|N-acetylmuramoyl-L-alanine amidase
pdam|AH70_04730|AH70_04730|30S ribosomal protein S14
pdam|AH70_04735|AH70_04735|50S ribosomal protein L33
pdam|AH70_04745|AH70_04745|50S ribosomal protein L32
pdam|AH70_04740|AH70_04740|hypothetical protein
pdam|AH70_05590|AH70_05590|hypothetical protein
pdam|AH70_05595|AH70_05595|hypothetical protein
pdam|AH70_05610|AH70_05610|hypothetical protein
pdam|AH70_06795|AH70_06795|phosphoglycerol transferase
pdam|AH70_08255|AH70_08255|peptidase M23B
pdam|AH70_08260|AH70_08260|guanine permease
pdam|AH70_08275|AH70_08275|acetate kinase
pdam|AH70_08240|AH70_08240|hypothetical protein
pdam|AH70_09285|AH70_09285|protein tyrosine phosphatase
pdam|AH70_09375|AH70_09375|tail fiber protein
pdam|AH70_09475|AH70_09475|HNH nuclease
pdam|AH70_09495|AH70_09495|hypothetical protein
pdam|AH70_09505|AH70_09505|hypothetical protein
pdam|AH70_09510|AH70_09510|DNA primase
pdam|AH70_09515|AH70_09515|single-stranded DNA-binding protein
pdam|AH70_09520|AH70_09520|HNH endonuclease
pdam|AH70_09530|AH70_09530|DNA-binding protein
pdam|AH70_09370|AH70_09370|hypothetical protein
pdam|AH70_09480|AH70_09480|hypothetical protein
pdam|AH70_09490|AH70_09490|hypothetical protein
pdam|AH70_09540|AH70_09540|hypothetical protein
pdam|AH70_09545|AH70_09545|hypothetical protein
pdam|AH70_09555|AH70_09555|hypothetical protein
pdam|AH70_09595|AH70_09595|hypothetical protein
pdam|AH70_10245|AH70_10245|hypothetical protein
pdam|AH70_10250|AH70_10250|hypothetical protein
pdam|AH70_10255|AH70_10255|hypothetical protein
pdam|AH70_10260|AH70_10260|XRE family transcriptional regulator
pdam|AH70_10280|AH70_10280|hypothetical protein
pdam|AH70_10295|AH70_10295|hypothetical protein
pdam|AH70_10265|AH70_10265|hypothetical protein
pdam|AH70_00050|AH70_00050|oligoribonuclease
pdam|AH70_00055|AH70_00055|hypothetical protein
pdam|AH70_00060|AH70_00060|hypothetical protein
pdam|AH70_00125|AH70_00125|amino acid permease
pdam|AH70_00650|AH70_00650|hypothetical protein
pdam|AH70_00680|AH70_00680|hypothetical protein
pdam|AH70_00715|AH70_00715|hypothetical protein
pdam|AH70_00735|AH70_00735|hypothetical protein
pdam|AH70_01295|AH70_01295|holin
pdam|AH70_01300|AH70_01300|hypothetical protein
pdam|AH70_01280|AH70_01280|hypothetical protein
pdam|AH70_02060|AH70_02060|hypothetical protein
pdam|AH70_02345|AH70_02345|hypothetical protein
pdam|AH70_02830|AH70_02830|3-methyladenine DNA glycosylase
pdam|AH70_03050|AH70_03050|major facilitator transporter
pdam|AH70_03065|AH70_03065|transposase
pdam|AH70_03100|AH70_03100|PhoB family transcriptional regulator
pdam|AH70_03105|AH70_03105|ribonuclease III
pdam|AH70_03110|AH70_03110|membrane protein
pdam|AH70_03115|AH70_03115|teichoic acid glycosylation protein
pdam|AH70_03120|AH70_03120|nicking enzyme traa
pdam|AH70_03060|AH70_03060|hypothetical protein
pdam|AH70_03185|AH70_03185|hypothetical protein
pdam|AH70_03255|AH70_03255|hypothetical protein
pdam|AH70_03270|AH70_03270|methanol dehydrogenase
pdam|AH70_03280|AH70_03280|hypothetical protein
pdam|AH70_03320|AH70_03320|membrane protein
pdam|AH70_03325|AH70_03325|maltose acetyltransferase
pdam|AH70_03385|AH70_03385|membrane protein
pdam|AH70_03170|AH70_03170|hypothetical protein
pdam|AH70_03175|AH70_03175|hypothetical protein
pdam|AH70_03180|AH70_03180|hypothetical protein
pdam|AH70_03205|AH70_03205|hypothetical protein
pdam|AH70_03225|AH70_03225|hypothetical protein
pdam|AH70_03275|AH70_03275|hypothetical protein
pdam|AH70_03580|AH70_03580|hypothetical protein
pdam|AH70_03590|AH70_03590|hypothetical protein
pdam|AH70_03605|AH70_03605|hypothetical protein
pdam|AH70_03645|AH70_03645|transposase
pdam|AH70_03665|AH70_03665|ABC transporter ATP-binding protein
pdam|AH70_03690|AH70_03690|recombinase
pdam|AH70_03695|AH70_03695|bacteriocin
pdam|AH70_03700|AH70_03700|lactococcin immunity protein
pdam|AH70_03675|AH70_03675|hypothetical protein
pdam|AH70_03680|AH70_03680|hypothetical protein
pdam|AH70_03685|AH70_03685|hypothetical protein
pdam|AH70_03805|AH70_03805|alpha-rhamnosidase
pdam|AH70_03815|AH70_03815|AraC family transcriptional regulator
pdam|AH70_03820|AH70_03820|DeoR faimly transcriptional regulator
pdam|AH70_03795|AH70_03795|hypothetical protein
pdam|AH70_03825|AH70_03825|hypothetical protein
pdam|AH70_03850|AH70_03850|transposase
pdam|AH70_03870|AH70_03870|hypothetical protein
pdam|AH70_03885|AH70_03885|UTP--glucose-1-phosphate uridylyltransferase
pdam|AH70_03895|AH70_03895|acetyltransferase
pdam|AH70_03860|AH70_03860|hypothetical protein
pdam|AH70_03950|AH70_03950|XRE family transcriptional regulator
pdam|AH70_04030|AH70_04030|hypothetical protein
pdam|AH70_04035|AH70_04035|PTS-associated protein
pdam|AH70_04125|AH70_04125|metal ABC transporter ATPase
pdam|AH70_04085|AH70_04085|hypothetical protein
pdam|AH70_04090|AH70_04090|hypothetical protein
pdam|AH70_04130|AH70_04130|hypothetical protein
pdam|AH70_04135|AH70_04135|hypothetical protein
pdam|AH70_04160|AH70_04160|hypothetical protein
pdam|AH70_04175|AH70_04175|hypothetical protein
pdam|AH70_04220|AH70_04220|single-stranded DNA-binding protein
pdam|AH70_04270|AH70_04270|glycosyl transferase
pdam|AH70_04300|AH70_04300|hypothetical protein
pdam|AH70_04490|AH70_04490|Rrf2 family transcriptional regulator
pdam|AH70_04500|AH70_04500|pediocin immunity protein
pdam|AH70_04540|AH70_04540|hypothetical protein
pdam|AH70_04555|AH70_04555|hypothetical protein
pdam|AH70_04565|AH70_04565|hypothetical protein
pdam|AH70_04630|AH70_04630|Toxin-antitoxin system
pdam|AH70_04635|AH70_04635|phage killer protein
pdam|AH70_04655|AH70_04655|toxin RelE
pdam|AH70_04660|AH70_04660|AbrB family transcriptional regulator
pdam|AH70_04695|AH70_04695|PTS sugar transporter subunit IIA
pdam|AH70_04705|AH70_04705|hypothetical protein
pdam|AH70_04710|AH70_04710|heme ABC transporter ATP-binding protein
pdam|AH70_04715|AH70_04715|membrane protein
pdam|AH70_04405|AH70_04405|hypothetical protein
pdam|AH70_04415|AH70_04415|hypothetical protein
pdam|AH70_04515|AH70_04515|hypothetical protein
pdam|AH70_04520|AH70_04520|hypothetical protein
pdam|AH70_04525|AH70_04525|hypothetical protein
pdam|AH70_04545|AH70_04545|hypothetical protein
pdam|AH70_04550|AH70_04550|hypothetical protein
pdam|AH70_04560|AH70_04560|hypothetical protein
pdam|AH70_04575|AH70_04575|hypothetical protein
pdam|AH70_04580|AH70_04580|hypothetical protein
pdam|AH70_04590|AH70_04590|hypothetical protein
pdam|AH70_04595|AH70_04595|hypothetical protein
pdam|AH70_04600|AH70_04600|hypothetical protein
pdam|AH70_04605|AH70_04605|hypothetical protein
pdam|AH70_04615|AH70_04615|hypothetical protein
pdam|AH70_04675|AH70_04675|hypothetical protein
pdam|AH70_04780|AH70_04780|homoserine O-succinyltransferase
pdam|AH70_04785|AH70_04785|homoserine dehydrogenase
pdam|AH70_04905|AH70_04905|bacteriocin
pdam|AH70_04935|AH70_04935|acyl-phosphate glycerol 3-phosphate acyltransferase
pdam|AH70_04940|AH70_04940|glycosyl transferase
pdam|AH70_04945|AH70_04945|glycosyl transferase
pdam|AH70_04915|AH70_04915|hypothetical protein
pdam|AH70_05095|AH70_05095|peptidoglycan-binding protein
pdam|AH70_05185|AH70_05185|phosphoenolpyruvate synthase
pdam|AH70_05190|AH70_05190|FMN-dependent NADH-azoreductase
pdam|AH70_05270|AH70_05270|membrane protein
pdam|AH70_05275|AH70_05275|GapA
pdam|AH70_05260|AH70_05260|hypothetical protein
pdam|AH70_05280|AH70_05280|hypothetical protein
pdam|AH70_05360|AH70_05360|hypothetical protein
pdam|AH70_05370|AH70_05370|short-chain dehydrogenase
pdam|AH70_05400|AH70_05400|XRE family transcriptional regulator
pdam|AH70_05440|AH70_05440|nucleoside 2-deoxyribosyltransferase
pdam|AH70_05410|AH70_05410|hypothetical protein
pdam|AH70_05415|AH70_05415|hypothetical protein
pdam|AH70_05420|AH70_05420|hypothetical protein
pdam|AH70_05475|AH70_05475|DNA polymerase
pdam|AH70_05515|AH70_05515|mucin
pdam|AH70_05485|AH70_05485|hypothetical protein
pdam|AH70_05490|AH70_05490|hypothetical protein
pdam|AH70_05505|AH70_05505|hypothetical protein
pdam|AH70_05510|AH70_05510|hypothetical protein
pdam|AH70_05520|AH70_05520|hypothetical protein
pdam|AH70_05530|AH70_05530|hypothetical protein
pdam|AH70_05635|AH70_05635|integrase
pdam|AH70_05640|AH70_05640|RelB
pdam|AH70_05680|AH70_05680|multidrug ABC transporter ATP-binding protein
pdam|AH70_05685|AH70_05685|multidrug ABC transporter ATP-binding protein
pdam|AH70_05775|AH70_05775|hypothetical protein
pdam|AH70_05730|AH70_05730|hypothetical protein
pdam|AH70_05790|AH70_05790|hypothetical protein
pdam|AH70_05800|AH70_05800|membrane protein
pdam|AH70_05805|AH70_05805|DNA mismatch repair protein MutT
pdam|AH70_05810|AH70_05810|DNA mismatch repair protein MutT
pdam|AH70_05985|AH70_05985|hypothetical protein
pdam|AH70_06040|AH70_06040|NUDIX hydrolase
pdam|AH70_06055|AH70_06055|oxidoreductase
pdam|AH70_06075|AH70_06075|hypothetical protein
pdam|AH70_06080|AH70_06080|2', 3'-cyclic nucleotide 2'-phosphodiesterase
pdam|AH70_06135|AH70_06135|Rrf2 family transcriptional regulator
pdam|AH70_05990|AH70_05990|hypothetical protein
pdam|AH70_05995|AH70_05995|hypothetical protein
pdam|AH70_06025|AH70_06025|hypothetical protein
pdam|AH70_06090|AH70_06090|hypothetical protein
pdam|AH70_06445|AH70_06445|DNA-binding protein
pdam|AH70_06450|AH70_06450|cold-shock protein
pdam|AH70_06455|AH70_06455|hypothetical protein
pdam|AH70_06545|AH70_06545|hypothetical protein
pdam|AH70_06590|AH70_06590|immunity protein
pdam|AH70_06610|AH70_06610|hypothetical protein
pdam|AH70_06560|AH70_06560|hypothetical protein
pdam|AH70_06570|AH70_06570|hypothetical protein
pdam|AH70_06600|AH70_06600|hypothetical protein
pdam|AH70_06605|AH70_06605|hypothetical protein
pdam|AH70_06670|AH70_06670|hypothetical protein
pdam|AH70_06675|AH70_06675|hypothetical protein
pdam|AH70_06785|AH70_06785|UDP-N-acetylglucosamine 1-carboxyvinyltransferase
pdam|AH70_06830|AH70_06830|hypothetical protein
pdam|AH70_06835|AH70_06835|XRE family transcriptional regulator
pdam|AH70_06880|AH70_06880|carboxymethylenebutenolidase
pdam|AH70_06885|AH70_06885|5-methylcytosine restriction system protein
pdam|AH70_06890|AH70_06890|GTPase subunit of restriction endonuclease
pdam|AH70_06905|AH70_06905|methyltransferase
pdam|AH70_06910|AH70_06910|proline iminopeptidase
pdam|AH70_06915|AH70_06915|pirin
pdam|AH70_06920|AH70_06920|plasmid maintenance system killer protein
pdam|AH70_06925|AH70_06925|DNA topology modulation protein FlaR
pdam|AH70_06935|AH70_06935|elongation factor G
pdam|AH70_06945|AH70_06945|peptide ABC transporter substrate-binding protein
pdam|AH70_06965|AH70_06965|membrane protein
pdam|AH70_06970|AH70_06970|hypothetical protein
pdam|AH70_06895|AH70_06895|hypothetical protein
pdam|AH70_06930|AH70_06930|hypothetical protein
pdam|AH70_06950|AH70_06950|hypothetical protein
pdam|AH70_06975|AH70_06975|hypothetical protein
pdam|AH70_06990|AH70_06990|hypothetical protein
pdam|AH70_07010|AH70_07010|hypothetical protein
pdam|AH70_07040|AH70_07040|peptide ABC transporter ATPase
pdam|AH70_07045|AH70_07045|peptide ABC transporter substrate-binding protein
pdam|AH70_07050|AH70_07050|peptide ABC transporter permease
pdam|AH70_07055|AH70_07055|peptide ABC transporter permease
pdam|AH70_07060|AH70_07060|peptide ABC transporter substrate-binding protein
pdam|AH70_07145|AH70_07145|hypothetical protein
pdam|AH70_07150|AH70_07150|hypothetical protein
pdam|AH70_07205|AH70_07205|sodium:proton antiporter
pdam|AH70_07225|AH70_07225|5-amino-6-(5-phosphoribosylamino)uracil reductase
pdam|AH70_07230|AH70_07230|ATPase AAA
pdam|AH70_07240|AH70_07240|oxidoreductase
pdam|AH70_07280|AH70_07280|ATPase AAA
pdam|AH70_07310|AH70_07310|hypothetical protein
pdam|AH70_07080|AH70_07080|hypothetical protein
pdam|AH70_07115|AH70_07115|hypothetical protein
pdam|AH70_07140|AH70_07140|hypothetical protein
pdam|AH70_07275|AH70_07275|hypothetical protein
pdam|AH70_07315|AH70_07315|hypothetical protein
pdam|AH70_07340|AH70_07340|hypothetical protein
pdam|AH70_07415|AH70_07415|beta-lactamase
pdam|AH70_07420|AH70_07420|hypothetical protein
pdam|AH70_07430|AH70_07430|hypothetical protein
pdam|AH70_07455|AH70_07455|ABC transporter
pdam|AH70_07470|AH70_07470|hypothetical protein
pdam|AH70_07485|AH70_07485|hypothetical protein
pdam|AH70_07515|AH70_07515|hypothetical protein
pdam|AH70_07565|AH70_07565|gamma-D-glutamyl-meso-diaminopimelate peptidase
pdam|AH70_07330|AH70_07330|hypothetical protein
pdam|AH70_07350|AH70_07350|hypothetical protein
pdam|AH70_07435|AH70_07435|hypothetical protein
pdam|AH70_07490|AH70_07490|hypothetical protein
pdam|AH70_07520|AH70_07520|hypothetical protein
pdam|AH70_07575|AH70_07575|hypothetical protein
pdam|AH70_07595|AH70_07595|hypothetical protein
pdam|AH70_07820|AH70_07820|2,5-diketo-D-gluconic acid reductase
pdam|AH70_07805|AH70_07805|hypothetical protein
pdam|AH70_07850|AH70_07850|ribonuclease BN
pdam|AH70_07960|AH70_07960|hypothetical protein
pdam|AH70_07965|AH70_07965|acetyltransferase
pdam|AH70_08030|AH70_08030|alpha-mannosidase
pdam|AH70_08035|AH70_08035|PTS lactose transporter subunit IIBC
pdam|AH70_08040|AH70_08040|PTS fructose transporter subunit IIB
pdam|AH70_08045|AH70_08045|PTS mannose transporter subunit IIAB
pdam|AH70_08075|AH70_08075|PTS lactose transporter subunit IIC
pdam|AH70_08080|AH70_08080|glycosyl hydrolase
pdam|AH70_08060|AH70_08060|hypothetical protein
pdam|AH70_08065|AH70_08065|hypothetical protein
pdam|AH70_08085|AH70_08085|hypothetical protein
pdam|AH70_08100|AH70_08100|hypothetical protein
pdam|AH70_08295|AH70_08295|membrane protein
pdam|AH70_08300|AH70_08300|ABC transporter substrate-binding protein
pdam|AH70_08315|AH70_08315|acetyl-CoA carboxylase
pdam|AH70_08330|AH70_08330|DNA mismatch repair protein MutT
pdam|AH70_08395|AH70_08395|hypothetical protein
pdam|AH70_08400|AH70_08400|peptidase
pdam|AH70_08445|AH70_08445|sortase
pdam|AH70_08455|AH70_08455|helicase SNF2
pdam|AH70_08465|AH70_08465|lysozyme
pdam|AH70_08480|AH70_08480|hypothetical protein
pdam|AH70_08485|AH70_08485|AbrB family transcriptional regulator
pdam|AH70_08405|AH70_08405|hypothetical protein
pdam|AH70_08425|AH70_08425|hypothetical protein
pdam|AH70_08430|AH70_08430|hypothetical protein
pdam|AH70_08435|AH70_08435|hypothetical protein
pdam|AH70_08470|AH70_08470|hypothetical protein
pdam|AH70_08530|AH70_08530|hypothetical protein
pdam|AH70_08580|AH70_08580|amino acid transporter
pdam|AH70_08600|AH70_08600|MFS transporter
pdam|AH70_08635|AH70_08635|c-di-GMP phosphodiesterase
pdam|AH70_08640|AH70_08640|aminotransferase
pdam|AH70_08795|AH70_08795|hypothetical protein
pdam|AH70_08800|AH70_08800|ABC transporter ATP-binding protein
pdam|AH70_08805|AH70_08805|ABC transporter permease
pdam|AH70_08810|AH70_08810|ABC transporter permease
pdam|AH70_08815|AH70_08815|ABC transporter substrate-binding protein
pdam|AH70_08750|AH70_08750|hypothetical protein
pdam|AH70_08825|AH70_08825|hypothetical protein
pdam|AH70_08830|AH70_08830|hypothetical protein
pdam|AH70_08840|AH70_08840|hypothetical protein
pdam|AH70_09130|AH70_09130|cell division protein SepF
pdam|AH70_09155|AH70_09155|cold-shock protein
pdam|AH70_09280|AH70_09280|hypothetical protein
pdam|AH70_09625|AH70_09625|CRISPR-associated protein Cas2
pdam|AH70_09630|AH70_09630|CRISPR-associated protein Cas1
pdam|AH70_09635|AH70_09635|CRISPR-associated protein
pdam|AH70_09675|AH70_09675|GCN5 family acetyltransferase
pdam|AH70_09705|AH70_09705|holin
pdam|AH70_09620|AH70_09620|hypothetical protein
pdam|AH70_09700|AH70_09700|hypothetical protein
pdam|AH70_09730|AH70_09730|cytochrome O ubiquinol oxidase
pdam|AH70_09770|AH70_09770|PTS system N-acetylgalactosamine-specific transporter subunit IIB
pdam|AH70_09775|AH70_09775|PTS mannose transporter subunit IIC
pdam|AH70_09780|AH70_09780|PTS N-acetylgalactosamine transporter subunit IIA
pdam|AH70_09785|AH70_09785|PTS fructose transporter subunit IID
pdam|AH70_09790|AH70_09790|PTS N-acetylglucosamine transporter subunit IIBC
pdam|AH70_09735|AH70_09735|hypothetical protein
pdam|AH70_09755|AH70_09755|hypothetical protein
pdam|AH70_09840|AH70_09840|peptide ABC transporter substrate-binding protein
pdam|AH70_09800|AH70_09800|membrane protein
pdam|AH70_09820|AH70_09820|hypothetical protein
pdam|AH70_09825|AH70_09825|hypothetical protein
pdam|AH70_09830|AH70_09830|hypothetical protein
pdam|AH70_10000|AH70_10000|D-Ala-D-Ala carboxypeptidase
pdam|AH70_10130|AH70_10130|multidrug transporter
pdam|AH70_10105|AH70_10105|hypothetical protein
pdam|AH70_10135|AH70_10135|hypothetical protein
pdam|AH70_10170|AH70_10170|hypothetical protein
pdam|AH70_10185|AH70_10185|MerR family transcriptional regulator
pdam|AH70_10200|AH70_10200|transposase
pdam|AH70_10210|AH70_10210|ammonia permease
pdam|AH70_10530|AH70_10530|hypothetical protein
pdam|AH70_10570|AH70_10570|LytR family transcriptional regulator
pdam|AH70_10700|AH70_10700|hypothetical protein
pdam|AH70_10755|AH70_10755|sugar phosphatase
pdam|AH70_10770|AH70_10770|tagatose-bisphosphate aldolase
pdam|AH70_10775|AH70_10775|RNA-binding protein
pdam|AH70_10785|AH70_10785|azaleucine resistance protein AzlC
pdam|AH70_10790|AH70_10790|branched-chain amino acid ABC transporter
pdam|AH70_10750|AH70_10750|hypothetical protein
pdam|AH70_10760|AH70_10760|hypothetical protein
pdam|AH70_10805|AH70_10805|asparagine synthase
pdam|AH70_10810|AH70_10810|aspartate kinase
pdam|AH70_10815|AH70_10815|UDP-N-acetylmuramoylalanyl-D-glutamate--2, 6-diaminopimelate ligase
pdam|AH70_10935|AH70_10935|transposase
pdam|AH70_10965|AH70_10965|hypothetical protein
pdam|AH70_11000|AH70_11000|membrane protein
pdam|AH70_11070|AH70_11070|hypothetical protein
pdam|AH70_11115|AH70_11115|ATP synthase F0 subunit A
pdam|AH70_11170|AH70_11170|transcriptional regulator
pdam|AH70_11175|AH70_11175|TetR family transcriptional regulator
pdam|AH70_11180|AH70_11180|ADP-ribose pyrophosphatase
pdam|AH70_11185|AH70_11185|nicotinate phosphoribosyltransferase
pdam|AH70_11235|AH70_11235|restriction endonuclease subunit M
pdam|AH70_11195|AH70_11195|hypothetical protein
pdam|AH70_11310|AH70_11310|hypothetical protein
pdam|AH70_11355|AH70_11355|ATP-binding protein
pdam|AH70_00135|AH70_00135|membrane protein
pdam|AH70_00265|AH70_00265|membrane protein
pdam|AH70_00270|AH70_00270|amidohydrolase
pdam|AH70_00280|AH70_00280|c-di-GMP phosphodiesterase
pdam|AH70_00335|AH70_00335|hypothetical protein
pdam|AH70_00305|AH70_00305|hypothetical protein
pdam|AH70_00310|AH70_00310|hypothetical protein
pdam|AH70_00355|AH70_00355|abortive phage infection protein
pdam|AH70_00360|AH70_00360|abortive infection protein
pdam|AH70_00365|AH70_00365|permease
pdam|AH70_00370|AH70_00370|hypothetical protein
pdam|AH70_00390|AH70_00390|hypothetical protein
pdam|AH70_00545|AH70_00545|DNA glycosylase
pdam|AH70_00590|AH70_00590|hypothetical protein
pdam|AH70_00600|AH70_00600|hypothetical protein
pdam|AH70_00615|AH70_00615|hypothetical protein
pdam|AH70_00620|AH70_00620|hypothetical protein
pdam|AH70_00815|AH70_00815|hypothetical protein
pdam|AH70_00830|AH70_00830|transposase
pdam|AH70_00870|AH70_00870|hypothetical protein
pdam|AH70_00900|AH70_00900|hypothetical protein
pdam|AH70_00925|AH70_00925|membrane protein
pdam|AH70_00930|AH70_00930|transcriptional regulator
pdam|AH70_00945|AH70_00945|short-chain dehydrogenase
pdam|AH70_00955|AH70_00955|carbonyl reductase
pdam|AH70_00980|AH70_00980|MarR family transcriptional regulator
pdam|AH70_00995|AH70_00995|short-chain dehydrogenase
pdam|AH70_01005|AH70_01005|hypothetical protein
pdam|AH70_01010|AH70_01010|acetate kinase
pdam|AH70_00885|AH70_00885|hypothetical protein
pdam|AH70_00915|AH70_00915|hypothetical protein
pdam|AH70_00935|AH70_00935|hypothetical protein
pdam|AH70_01015|AH70_01015|hypothetical protein
pdam|AH70_01085|AH70_01085|hypothetical protein
pdam|AH70_01130|AH70_01130|multidrug transporter
pdam|AH70_01135|AH70_01135|hypothetical protein
pdam|AH70_01145|AH70_01145|acyl-phosphate glycerol 3-phosphate acyltransferase
pdam|AH70_01185|AH70_01185|hypothetical protein
pdam|AH70_01215|AH70_01215|hypothetical protein
pdam|AH70_01250|AH70_01250|hypothetical protein
pdam|AH70_01330|AH70_01330|glycosyltransferase
pdam|AH70_01345|AH70_01345|PTS beta-glucoside transporter subunit IIABC
pdam|AH70_01395|AH70_01395|multidrug MFS transporter
pdam|AH70_01405|AH70_01405|exopolysaccharide biosynthesis protein
pdam|AH70_01410|AH70_01410|exopolysaccharide biosynthesis protein
pdam|AH70_01415|AH70_01415|transcriptional regulator
pdam|AH70_01370|AH70_01370|hypothetical protein
pdam|AH70_01375|AH70_01375|hypothetical protein
pdam|AH70_01380|AH70_01380|hypothetical protein
pdam|AH70_01385|AH70_01385|hypothetical protein
pdam|AH70_01460|AH70_01460|hypothetical protein
pdam|AH70_01475|AH70_01475|fructose-2,6-bisphosphatase
pdam|AH70_01485|AH70_01485|hydrolase
pdam|AH70_01505|AH70_01505|GNAT family acetyltraansferase
pdam|AH70_01535|AH70_01535|potassium transporter
pdam|AH70_01540|AH70_01540|hypothetical protein
pdam|AH70_01550|AH70_01550|hypothetical protein
pdam|AH70_01560|AH70_01560|transposase
pdam|AH70_01595|AH70_01595|glycosyl transferase
pdam|AH70_01615|AH70_01615|flippase
pdam|AH70_01620|AH70_01620|acetyltransferase
pdam|AH70_01630|AH70_01630|glucose-1-phosphate thymidylyltransferase
pdam|AH70_01635|AH70_01635|dTDP-4-dehydrorhamnose 3,5-epimerase
pdam|AH70_01640|AH70_01640|dTDP-glucose 4,6-dehydratase
pdam|AH70_01645|AH70_01645|dTDP-4-dehydrorhamnose reductase
pdam|AH70_01655|AH70_01655|hypothetical protein
pdam|AH70_01570|AH70_01570|hypothetical protein
pdam|AH70_01600|AH70_01600|hypothetical protein
pdam|AH70_01605|AH70_01605|hypothetical protein
pdam|AH70_01610|AH70_01610|hypothetical protein
pdam|AH70_01625|AH70_01625|hypothetical protein
pdam|AH70_01680|AH70_01680|transcriptional regulator
pdam|AH70_01685|AH70_01685|haloacid dehalogenase
pdam|AH70_01690|AH70_01690|hypothetical protein
pdam|AH70_01720|AH70_01720|multidrug ABC transporter ATP-binding protein
pdam|AH70_01845|AH70_01845|polysaccharide biosynthesis protein
pdam|AH70_01840|AH70_01840|hypothetical protein
pdam|AH70_01935|AH70_01935|hypothetical protein
pdam|AH70_01980|AH70_01980|arsenate reductase
pdam|AH70_01915|AH70_01915|hypothetical protein
pdam|AH70_01925|AH70_01925|hypothetical protein
pdam|AH70_02015|AH70_02015|plasmid replication initiation protein
pdam|AH70_02025|AH70_02025|quinone oxidoreductase
pdam|AH70_02040|AH70_02040|AbrB family transcriptional regulator
pdam|AH70_02110|AH70_02110|XRE family transcriptional regulator
pdam|AH70_02115|AH70_02115|hypothetical protein
pdam|AH70_02100|AH70_02100|hypothetical protein
pdam|AH70_02135|AH70_02135|hypothetical protein
pdam|AH70_02140|AH70_02140|hypothetical protein
pdam|AH70_02145|AH70_02145|hypothetical protein
pdam|AH70_02165|AH70_02165|transcriptional regulator
pdam|AH70_02175|AH70_02175|hypothetical protein
pdam|AH70_02195|AH70_02195|hypothetical protein
pdam|AH70_02225|AH70_02225|hypothetical protein
pdam|AH70_02235|AH70_02235|hypothetical protein
pdam|AH70_02335|AH70_02335|MFS transporter
pdam|AH70_02365|AH70_02365|hypothetical protein
pdam|AH70_02370|AH70_02370|GCN5 family acetyltransferase
pdam|AH70_02425|AH70_02425|fatty acid-binding protein DegV
pdam|AH70_02440|AH70_02440|hypothetical protein
pdam|AH70_02455|AH70_02455|hypothetical protein
pdam|AH70_02450|AH70_02450|hypothetical protein
pdam|AH70_02460|AH70_02460|hypothetical protein
pdam|AH70_02505|AH70_02505|hypothetical protein
pdam|AH70_02520|AH70_02520|NADH:flavin oxidoreductase
pdam|AH70_02530|AH70_02530|argininosuccinate lyase
pdam|AH70_02535|AH70_02535|argininosuccinate synthase
pdam|AH70_02550|AH70_02550|4-carboxymuconolactone decarboxylase
pdam|AH70_02560|AH70_02560|hypothetical protein
pdam|AH70_02580|AH70_02580|hypothetical protein
pdam|AH70_02655|AH70_02655|toxin HicA
pdam|AH70_02690|AH70_02690|ABC transporter permease
pdam|AH70_02695|AH70_02695|sulfonate ABC transporter ATP-binding protein
pdam|AH70_02705|AH70_02705|acyl-CoA synthetase
pdam|AH70_02685|AH70_02685|hypothetical protein
pdam|AH70_02715|AH70_02715|hypothetical protein
pdam|AH70_02725|AH70_02725|hypothetical protein
pdam|AH70_02745|AH70_02745|hypothetical protein
pdam|AH70_02835|AH70_02835|transposase
pdam|AH70_02840|AH70_02840|major facilitator transporter
pdam|AH70_02850|AH70_02850|transposase
pdam|AH70_02860|AH70_02860|hypothetical protein
pdam|AH70_02885|AH70_02885|hypothetical protein
pdam|AH70_02880|AH70_02880|hypothetical protein
pdam|AH70_02890|AH70_02890|restriction endonuclease subunit S
pdam|AH70_03045|AH70_03045|LacI family transcriptional regulator
pdam|AH70_03125|AH70_03125|hypothetical protein
pdam|AH70_03130|AH70_03130|hypothetical protein
pdam|AH70_03140|AH70_03140|plasmid replication initiation protein
clau|AEV94355.1|PECL_17|uracil DNA glycosylase superfamily protein
clau|AEV94356.1|PECL_18|hypothetical protein
clau|AEV94362.1|PECL_24|ABC transporter family protein
clau|AEV94363.1|PECL_25|ABC-2 transporter family protein
clau|AEV94364.1|PECL_26|FAD linked oxidase, C-terminal domain protein
clau|AEV94365.1|PECL_27|hypothetical protein
clau|AEV94366.1|PECL_28|hypothetical protein
clau|AEV94367.1|PECL_29|hypothetical protein
clau|AEV94369.1|PECL_31|metallo-beta-lactamase superfamily protein
clau|AEV94377.1|PECL_41|HAD hydrolase, IA, variant 3 family protein
clau|AEV94381.1|PECL_46|hypothetical protein
clau|AEV94397.1|PECL_69|hypothetical protein
clau|AEV94398.1|PECL_70|iron dependent repressor, marR family
clau|AEV94403.1|PECL_75|zeta toxin family protein
clau|AEV94406.1|PECL_78|glycosyl hydrolase family 3, N terminal domain containing protein
clau|AEV94410.1|PECL_82|hypothetical protein
clau|AEV94428.1|PECL_100|cytochrome b5-like Heme/Steroid binding domain protein
clau|AEV94429.1|PECL_101|hypothetical protein
clau|AEV94430.1|PECL_102|hypothetical protein
clau|AEV94444.1|PECL_116|4'-phosphopantetheinyl transferase superfamily protein
clau|AEV94446.1|PECL_120|hypothetical protein
clau|AEV94467.1|PECL_143|hypothetical protein
clau|AEV94476.1|PECL_152|hypothetical protein
clau|AEV94482.1|PECL_158|mga helix-turn-helix domain protein
clau|AEV94503.1|PECL_180|dihydrodipicolinate synthetase family protein
clau|AEV94505.1|PECL_182|Transcriptional regulator, TetR family
clau|AEV94508.1|PECL_185|methyladenine glycosylase family protein
clau|AEV94520.1|PECL_197|hypothetical protein
clau|AEV94523.1|PECL_200|Transcriptional regulator, TetR family
clau|AEV94524.1|PECL_201|hypothetical protein
clau|AEV94559.1|PECL_236|pflB
clau|AEV94560.1|PECL_237|pflA
clau|AEV94569.1|PECL_245|putative sugar-binding domain protein
clau|AEV94570.1|PECL_247|hypothetical protein
clau|AEV94571.1|PECL_248|hypothetical protein
clau|AEV94574.1|PECL_251|Malate dehydrogenase (Oxaloacetate-decarboxylase)
clau|AEV94575.1|PECL_252|citP
clau|AEV94576.1|PECL_253|citC
clau|AEV94577.1|PECL_254|citD
clau|AEV94578.1|PECL_255|citE
clau|AEV94579.1|PECL_256|citF
clau|AEV94580.1|PECL_257|citX
clau|AEV94582.1|PECL_259|glgB
clau|AEV94585.1|PECL_262|glgA
clau|AEV94586.1|PECL_263|glgP
clau|AEV94603.1|PECL_2022|hypothetical protein
clau|AEV94604.1|PECL_292|sodium/hydrogen exchanger family protein
clau|AEV94606.1|PECL_294|phosphotransferase enzyme family protein
clau|AEV94607.1|PECL_295|hypothetical protein
clau|AEV94608.1|PECL_296|H+ antiporter-2 family protein
clau|AEV94613.1|PECL_301|acetyltransferase family protein
clau|AEV94617.1|PECL_305|putative membrane protein
clau|AEV94618.1|PECL_306|metE
clau|AEV94620.1|PECL_308|major Facilitator Superfamily protein
clau|AEV94626.1|PECL_314|hypothetical protein
clau|AEV94634.1|PECL_322|pyridine nucleotide-disulfide oxidoreductase family protein
clau|AEV94636.1|PECL_324|Geranylgeranyl pyrophosphate synthase
clau|AEV94637.1|PECL_325|cydC
clau|AEV94638.1|PECL_326|cydD
clau|AEV94639.1|PECL_327|cydB
clau|AEV94640.1|PECL_328|Cytochrome d ubiquinol oxidase, subunit I
clau|AEV94643.1|PECL_332|hypothetical protein
clau|AEV94648.1|PECL_337|hypothetical protein
clau|AEV94649.1|PECL_338|pnuC
clau|AEV94656.1|PECL_345|PTS system, mannose/fructose/sorbose family, IIA component domain protein
clau|AEV94659.1|PECL_348|hypothetical protein
clau|AEV94662.1|PECL_351|putative membrane protein
clau|AEV94663.1|PECL_352|hypothetical protein
clau|AEV94664.1|PECL_353|putative membrane protein
clau|AEV94665.1|PECL_354|hypothetical protein
clau|AEV94666.1|PECL_355|hypothetical protein
clau|AEV94667.1|PECL_358|mesE
clau|AEV94668.1|PECL_359|Response regulator of the LytTR family
clau|AEV94670.1|PECL_360|bacteriocin-type signal sequence domain protein
clau|AEV94671.1|PECL_362|hypothetical protein
clau|AEV94679.1|PECL_370|hypothetical protein
clau|AEV94691.1|PECL_383|hypothetical protein
clau|AEV94709.1|PECL_403|hypothetical protein
clau|AEV94714.1|PECL_409|transcriptional regulator, PadR-like family
clau|AEV94715.1|PECL_410|hypothetical protein
clau|AEV94717.1|PECL_412|putative membrane protein
clau|AEV94718.1|PECL_413|bacterial low temperature requirement A family protein
clau|AEV94720.1|PECL_416|DNA-repair protein (SOS response UmuC-like protein)
clau|AEV94721.1|PECL_417|hypothetical protein
clau|AEV94753.1|PECL_450|hypothetical protein
clau|AEV94760.1|PECL_457|mtlA
clau|AEV94761.1|PECL_458|PRD domain protein
clau|AEV94762.1|PECL_459|mtlF
clau|AEV94763.1|PECL_460|mtlD
clau|AEV94778.1|PECL_476|hypothetical protein
clau|AEV94790.1|PECL_488|hypothetical protein
clau|AEV94832.1|PECL_531|hypothetical protein
clau|AEV94875.1|PECL_576|hypothetical protein
clau|AEV94878.1|PECL_579|polysaccharide deacetylase family protein
clau|AEV94885.1|PECL_586|helix-turn-helix family protein
clau|AEV94890.1|PECL_592|hypothetical protein
clau|AEV94891.1|PECL_593|hypothetical protein
clau|AEV94892.1|PECL_594|phage head-tail joining family protein
clau|AEV94896.1|PECL_598|putative membrane protein
clau|AEV94901.1|PECL_605|hypothetical protein
clau|AEV94903.1|PECL_607|bdhA
clau|AEV94910.1|PECL_614|putative membrane protein
clau|AEV94920.1|PECL_624|kxYKxGKxW signal peptide domain protein
clau|AEV94921.1|PECL_626|putative cell-wall-anchored protein (LPXTG motif)
clau|AEV94922.1|PECL_627|hypothetical protein
clau|AEV94927.1|PECL_634|LPXTG-motif cell wall anchor domain protein
clau|AEV94929.1|PECL_636|hypothetical protein
clau|AEV94933.1|PECL_640|transposase
clau|AEV95030.1|PECL_739|hypothetical protein
clau|AEV95034.1|PECL_743|RDD family protein
clau|AEV95041.1|PECL_750|hypothetical protein
clau|AEV95043.1|PECL_752|hypothetical protein
clau|AEV95053.1|PECL_779|putative membrane protein
clau|AEV95058.1|PECL_784|competence CoiA-like family protein
clau|AEV95059.1|PECL_785|hypothetical protein
clau|AEV95102.1|PECL_829|hypothetical protein
clau|AEV95129.1|PECL_856|hypothetical protein
clau|AEV95135.1|PECL_862|hypothetical protein
clau|AEV95141.1|PECL_869|hypothetical protein
clau|AEV95142.1|PECL_870|hypothetical protein
clau|AEV95143.1|PECL_871|putative membrane protein
clau|AEV95145.1|PECL_873|hypothetical protein
clau|AEV95146.1|PECL_874|hypothetical protein
clau|AEV95147.1|PECL_875|hypothetical protein
clau|AEV95149.1|PECL_877|Prophage Lp1 protein 5
clau|AEV95151.1|PECL_879|hypothetical protein
clau|AEV95153.1|PECL_882|hypothetical protein
clau|AEV95154.1|PECL_883|hypothetical protein
clau|AEV95173.1|PECL_904|lysM domain protein
clau|AEV95238.1|PECL_969|hypothetical protein
clau|AEV95239.1|PECL_970|hypothetical protein
clau|AEV95272.1|PECL_1004|ABC transporter
clau|AEV95341.1|PECL_1073|putative cell-wall-anchored protein (LPXTG motif)
clau|AEV95342.1|PECL_1074|putative cell-wall-anchored protein (LPXTG motif)
clau|AEV95343.1|PECL_1078|hypothetical protein
clau|AEV95345.1|PECL_1080|hypothetical protein
clau|AEV95351.1|PECL_1087|folK
clau|AEV95362.1|PECL_1099|topB
clau|AEV95425.1|PECL_2026|hypothetical protein
clau|AEV95426.1|PECL_1164|hypothetical protein
clau|AEV95432.1|PECL_1170|hypothetical protein
clau|AEV95433.1|PECL_1171|Transcriptional regulator, TetR family
clau|AEV95435.1|PECL_1173|cysE
clau|AEV95436.1|PECL_1174|cysK
clau|AEV95440.1|PECL_1179|putative membrane protein
clau|AEV95452.1|PECL_1192|L-lysine permease, lysE type
clau|AEV95482.1|PECL_1250|hypothetical protein
clau|AEV95483.1|PECL_1251|hypothetical protein
clau|AEV95487.1|PECL_1255|putative membrane protein
clau|AEV95488.1|PECL_1256|glycosyl transferase 2 family protein
clau|AEV95540.1|PECL_1307|major facilitator superfamily protein
clau|AEV95572.1|PECL_1346|putative membrane protein
clau|AEV95576.1|PECL_1350|ilvE
clau|AEV95577.1|PECL_1351|hypothetical protein
clau|AEV95578.1|PECL_1352|msaD
clau|AEV95579.1|PECL_1353|hypothetical protein
clau|AEV95580.1|PECL_1354|lytTr DNA-binding domain protein
clau|AEV95582.1|PECL_1356|hypothetical protein
clau|AEV95589.1|PECL_1363|trans-2-enoyl-CoA reductase catalytic region family protein
clau|AEV95591.1|PECL_1365|protein tyrosine/serine phosphatase
clau|AEV95592.1|PECL_1366|flavin oxidoreductase / NADH oxidase family protein
clau|AEV95593.1|PECL_1367|pduU
clau|AEV95594.1|PECL_1368|pduW
clau|AEV95596.1|PECL_1370|pduP
clau|AEV95597.1|PECL_1371|pduObis
clau|AEV95599.1|PECL_1373|pduN
clau|AEV95600.1|PECL_1374|pduM
clau|AEV95601.1|PECL_1375|pduL
clau|AEV95604.1|PECL_1378|pduH
clau|AEV95605.1|PECL_1379|pduG
clau|AEV95606.1|PECL_1380|pduE
clau|AEV95607.1|PECL_1381|pduD
clau|AEV95608.1|PECL_1382|pduC
clau|AEV95609.1|PECL_1383|pduB
clau|AEV95611.1|PECL_1385|eutP
clau|AEV95612.1|PECL_1386|cobT
clau|AEV95618.1|PECL_1393|cbiJ
clau|AEV95620.1|PECL_1395|cbiG
clau|AEV95622.1|PECL_1397|cbiT
clau|AEV95624.1|PECL_1399|cbiD
clau|AEV95625.1|PECL_2015|cbiC
clau|AEV95626.1|PECL_1402|cbiB
clau|AEV95627.1|PECL_1403|cbiA
clau|AEV95628.1|PECL_1404|cobD
clau|AEV95629.1|PECL_1405|hypothetical protein
clau|AEV95631.1|PECL_1407|flavodoxin
clau|AEV95632.1|PECL_1408|hemD
clau|AEV95634.1|PECL_1410|cobS
clau|AEV95635.1|PECL_1411|cobU
clau|AEV95636.1|PECL_1412|hypothetical protein
clau|AEV95638.1|PECL_1414|hemB
clau|AEV95639.1|PECL_1415|hemC
clau|AEV95640.1|PECL_1416|hemA
clau|AEV95641.1|PECL_1417|sirA
clau|AEV95642.1|PECL_1418|cbiP
clau|AEV95643.1|PECL_1419|cbiO
clau|AEV95644.1|PECL_1420|cbiQ
clau|AEV95645.1|PECL_1421|cbiN
clau|AEV95646.1|PECL_1422|cbiM
clau|AEV95647.1|PECL_1423|transcriptional regulator, AraC family
clau|AEV95648.1|PECL_1424|nixA
clau|AEV95655.1|PECL_1431|oxidoreductase, FAD/NAD-binding domain protein
clau|AEV95656.1|PECL_1432|apbE family protein
clau|AEV95657.1|PECL_1433|FMN-binding domain protein
clau|AEV95665.1|PECL_1441|bacterial SH3 domain protein
clau|AEV95666.1|PECL_1442|fucP
clau|AEV95675.1|PECL_1451|hypothetical protein
clau|AEV95688.1|PECL_1464|lepB
clau|AEV95708.1|PECL_1484|putative membrane protein
clau|AEV95733.1|PECL_1511|glyoxalase family protein
clau|AEV95738.1|PECL_1517|hypothetical protein
clau|AEV95740.1|PECL_1519|hypothetical protein
clau|AEV95747.1|PECL_1527|hypothetical protein
clau|AEV95757.1|PECL_1539|Transcriptional regulator, TetR family
clau|AEV95758.1|PECL_1540|hypothetical protein
clau|AEV95760.1|PECL_1542|putative membrane protein
clau|AEV95763.1|PECL_1545|hypothetical protein
clau|AEV95771.1|PECL_1554|hypothetical protein
clau|AEV95772.1|PECL_1553|hypothetical protein
clau|AEV95774.1|PECL_1556|cobalt transport family protein
clau|AEV95775.1|PECL_1557|ccmA
clau|AEV95776.1|PECL_1558|ABC-type cobalt transport system, permease component family protein
clau|AEV95782.1|PECL_1564|Transcriptional regulator, TetR family
clau|AEV95783.1|PECL_1565|67 kDa myosin-cross-reactive antigen like family protein
clau|AEV95784.1|PECL_1566|CAAX amino terminal protease self- immunity family protein
clau|AEV95787.1|PECL_1569|hypothetical protein
clau|AEV95795.1|PECL_1577|GDSL-like Lipase/Acylhydrolase family protein
clau|AEV95796.1|PECL_1578|Transcriptional regulator, MarR family
clau|AEV95799.1|PECL_1581|hypothetical protein
clau|AEV95807.1|PECL_1589|NAD dependent epimerase/dehydratase family protein
clau|AEV95813.1|PECL_1595|ftsX-like permease family protein
clau|AEV95816.1|PECL_1598|hypothetical protein
clau|AEV95821.1|PECL_1603|Beta-N-acetylhexosaminidase
clau|AEV95822.1|PECL_1604|hypothetical protein
clau|AEV95823.1|PECL_1605|prolyl oligopeptidase family protein
clau|AEV95824.1|PECL_1606|thlA
clau|AEV95827.1|PECL_1609|hypothetical protein
clau|AEV95828.1|PECL_1610|hypothetical protein
clau|AEV95832.1|PECL_1614|Ribonuclease BN-like family protein
clau|AEV95839.1|PECL_1621|Transcriptional regulator, TetR family
clau|AEV95842.1|PECL_1625|DJ-1/PfpI family protein
clau|AEV95843.1|PECL_1626|Transcriptional regulator, ArsR family
clau|AEV95844.1|PECL_1627|helix-turn-helix family protein
clau|AEV95848.1|PECL_1631|hypothetical protein
clau|AEV95849.1|PECL_1632|hypothetical protein
clau|AEV95851.1|PECL_1634|prolyl oligopeptidase family protein
clau|AEV95852.1|PECL_1635|Transcriptional regulator, TetR family
clau|AEV95856.1|PECL_1639|short chain dehydrogenase family protein
clau|AEV95857.1|PECL_1640|short chain dehydrogenase family protein
clau|AEV95858.1|PECL_1641|Transcriptional regulator, MerR family
clau|AEV95868.1|PECL_1651|hypothetical protein
clau|AEV95871.1|PECL_1654|CAAX amino terminal protease self- immunity family protein
clau|AEV95878.1|PECL_1661|Putative esterase
clau|AEV95879.1|PECL_1662|alpha/beta fold family hydrolase
clau|AEV95887.1|PECL_1670|Transcriptional regulator, MerR family
clau|AEV95892.1|PECL_1675|hypothetical protein
clau|AEV95893.1|PECL_1676|major Facilitator Superfamily protein
clau|AEV95894.1|PECL_1677|hypothetical protein
clau|AEV95895.1|PECL_1678|hypothetical protein
clau|AEV95896.1|PECL_1679|hypothetical protein
clau|AEV95903.1|PECL_1686|pepD
clau|AEV95905.1|PECL_1688|sir2 family protein
clau|AEV95906.1|PECL_1689|NAD dependent epimerase/dehydratase family protein
clau|AEV95907.1|PECL_1690|putative lipoprotein
clau|AEV95908.1|PECL_1691|Transcriptional regulator, TetR family
clau|AEV95909.1|PECL_1692|peroxidase family protein
clau|AEV95910.1|PECL_1693|prolyl oligopeptidase family protein
clau|AEV95911.1|PECL_1694|Transcriptional regulator, MarR family
clau|AEV95915.1|PECL_1698|putative membrane protein
clau|AEV95916.1|PECL_1699|hypothetical protein
clau|AEV95934.1|PECL_1717|hypothetical protein
clau|AEV95938.1|PECL_1722|fokIR
clau|AEV95939.1|PECL_1723|fokIM
clau|AEV95946.1|PECL_1732|putative membrane protein
clau|AEV95947.1|PECL_1733|PAP2 superfamily protein
clau|AEV95953.1|PECL_1739|NAD dependent epimerase/dehydratase family protein
clau|AEV95954.1|PECL_1740|hypothetical protein
clau|AEV95955.1|PECL_1741|hypothetical protein
clau|AEV95959.1|PECL_1745|hypothetical protein
clau|AEV95962.1|PECL_1748|D-isomer specific 2-hydroxyacid dehydrogenase, NAD binding domain protein
clau|AEV95963.1|PECL_1749|hypothetical protein
clau|AEV95964.1|PECL_1750|orotidine 5'-phosphate decarboxylase / HUMPS family protein
clau|AEV95965.1|PECL_1751|pfkB carbohydrate kinase family protein
clau|AEV95966.1|PECL_1752|putative membrane protein
clau|AEV95967.1|PECL_1753|hypothetical protein
clau|AEV95968.1|PECL_1754|xylose isomerase-like TIM barrel family protein
clau|AEV95969.1|PECL_1755|Transcriptional regulator, LacI family
clau|AEV95970.1|PECL_1756|glycosyl transferases group 1 family protein
clau|AEV95971.1|PECL_1757|glycosyl transferases group 1 family protein
clau|AEV95972.1|PECL_1758|LPXTG-motif cell wall anchor domain protein
clau|AEV95980.1|PECL_1767|short chain dehydrogenase family protein
clau|AEV95981.1|PECL_1768|Transcriptional regulator, TetR family
clau|AEV95986.1|PECL_1773|short chain dehydrogenase family protein
clau|AEV95987.1|PECL_1775|Transcriptional regulator, MerR family
clau|AEV95988.1|PECL_1774|short chain dehydrogenase family protein
clau|AEV96000.1|PECL_1787|Glyoxalase/bleomycin resistance protein/dioxygenase superfamily protein
clau|AEV96006.1|PECL_1794|short chain dehydrogenase family protein
clau|AEV96007.1|PECL_1795|Transcriptional regulator, MarR family
clau|AEV96018.1|PECL_1806|putative membrane protein
clau|AEV96020.1|PECL_1808|hypothetical protein
clau|AEV96024.1|PECL_1812|Histidine triad (HIT) domain protein
clau|AEV96026.1|PECL_1814|phosphatidylethanolamine-binding family protein
clau|AEV96028.1|PECL_1816|ketosteroid isomerase family protein
clau|AEV96030.1|PECL_1817|short chain dehydrogenase family protein
clau|AEV96032.1|PECL_1820|hypothetical protein
clau|AEV96035.1|PECL_1823|csn
clau|AEV96045.1|PECL_1834|fumarylacetoacetate (FAA) hydrolase family protein
clau|AEV96046.1|PECL_1835|hypothetical protein
clau|AEV96047.1|PECL_1836|conserved hypothetical family protein
clau|AEV96048.1|PECL_1837|Poly(glycerophosphate) glycerophosphotransferase family protein
clau|AEV96049.1|PECL_1838|Poly(glycerophosphate) glycerophosphotransferase family protein
clau|AEV96050.1|PECL_1839|zinc-binding dehydrogenase family protein
clau|AEV96051.1|PECL_1840|ispD2
clau|AEV96056.1|PECL_2029|hypothetical protein
clau|AEV96069.1|PECL_1857|hypothetical protein
clau|AEV96073.1|PECL_1861|Transporter, EamA family
clau|AEV96122.1|PECL_1870|hypothetical protein (plasmid)
clau|AEV96125.1|PECL_1874|hypothetical protein (plasmid)
clau|AEV96126.1|PECL_1875|hypothetical protein (plasmid)
clau|AEV96127.1|PECL_1876|trsB (plasmid)
clau|AEV96128.1|PECL_1877|trsC (plasmid)
clau|AEV96129.1|PECL_1878|trsD (plasmid)
clau|AEV96130.1|PECL_1879|trsE (plasmid)
clau|AEV96131.1|PECL_1880|trsF (plasmid)
clau|AEV96132.1|PECL_1881|bacteriophage peptidoglycan hydrolase family protein (plasmid)
clau|AEV96133.1|PECL_1882|hypothetical protein (plasmid)
clau|AEV96134.1|PECL_1883|conserved hypothetical protein with thioredoxin-like superfamily domain (plasmid)
clau|AEV96135.1|PECL_2030|trsJ (plasmid)
clau|AEV96136.1|PECL_1884|trsK (plasmid)
clau|AEV96137.1|PECL_1885|hypothetical protein (plasmid)
clau|AEV96138.1|PECL_1886|trsL (plasmid)
clau|AEV96139.1|PECL_1887|hypothetical protein (plasmid)
clau|AEV96143.1|PECL_1891|hypothetical protein (plasmid)
clau|AEV96144.1|PECL_1892|pyridine nucleotide-disulfide oxidoreductase, class I (plasmid)
clau|AEV96145.1|PECL_1893|arsR (plasmid)
clau|AEV96146.1|PECL_1894|arsB (plasmid)
clau|AEV96147.1|PECL_1895|hypothetical protein (plasmid)
clau|AEV96149.1|PECL_1898|Cell surface protein with LPXTG-motif (plasmid)
clau|AEV96086.1|PECL_1975|hypothetical protein (plasmid)
clau|AEV96087.1|PECL_1976|putative membrane protein (plasmid)
clau|AEV96088.1|PECL_1977|putative peptidoglycan binding domain protein (plasmid)
clau|AEV96090.1|PECL_1979|transcriptional regulator, AbrB family (plasmid)
clau|AEV96091.1|PECL_1980|phage integrase family protein (plasmid)
clau|AEV96095.1|PECL_1985|Transposase, IS30 family (plasmid)
clau|AEV96098.1|PECL_1989|toxin of toxin-antitoxin stability system (plasmid)
clau|AEV96102.1|PECL_1993|hypothetical protein (plasmid)
clau|AEV96081.1|PECL_2011|plasmid replication protein (plasmid)
clau|AEV96082.1|PECL_2012|helix-turn-helix family protein (plasmid)
clau|AEV96079.1|PECL_2013|plasmid replication protein (plasmid)
clau|AEV96080.1|PECL_2014|copy-number control protein, copG family (plasmid)
clau|AEV96117.1|PECL_1926|hypothetical protein (plasmid)
clau|AEV96154.1|PECL_2009|transposase (plasmid)
clau|AEV96155.1|PECL_2008|hypothetical protein (plasmid)
clau|AEV96158.1|PECL_1931|hypothetical protein (plasmid)
clau|AEV96159.1|PECL_1932|hypothetical protein (plasmid)
clau|AEV96163.1|PECL_1948|hypothetical protein (plasmid)
clau|AEV96164.1|PECL_1947|hypothetical protein (plasmid)
clau|AEV96165.1|PECL_1946|putative plasmid partition protein (plasmid)
clau|AEV96167.1|PECL_1944|hypothetical protein (plasmid)
clau|AEV96169.1|PECL_1942|ABC-type bacteriocin transporter (plasmid)
clau|AEV96174.1|PECL_1937|transposase, IS66 family (plasmid)
clau|AEV96175.1|PECL_2032|transposase (plasmid)
clau|AEV96178.1|PECL_2007|phage integrase family protein (plasmid)
clau|AEV96184.1|PECL_1999|hypothetical protein (plasmid)
clau|AEV96186.1|PECL_1997|gtf (plasmid)
clau|AFD55019.1|PECL_2034|putative plasmid partition protein (plasmid)
clau|AFD55020.1|PECL_2035|hypothetical protein (plasmid)
clau|AEV96198.1|PECL_1960|hypothetical protein (plasmid)
clau|AEV96207.1|PECL_1971|hypothetical protein (plasmid)
clau|AFD55025.1|PECL_2040|hypothetical protein (plasmid)
clau|AFD55027.1|PECL_2042|hypothetical protein (plasmid)
